# Supplementary material for: Identification of boron-deficiency-responsive microRNAs in Citrus sinensis roots by Illumina sequencing
Source: BMC Plant Biol. 2014 May 7;14:123. doi: 10.1186/1471-2229-14-123 (PMC4041134; doi:10.1186/1471-2229-14-123)
Supplement: Additional file 2 — List of known miRNAs in Citrus sinensis roots. [file 1471-2229-14-123-S2.xls]

## Sheet: Additional file 2
Additional file 2: List of known miRNAs in Citrus sinensis roots. * and ** indicates a significant difference at P < 0.05 and P < 0.01, respectively.
miRNA	Sequence	Expressed		Normalized read count		Fold change
		Control	B-deficiency	Control	B-deficiency
Up-regulated miRNAs
miR1031	ACAAUGCCUCCGGUAGCUUCU	16	34	0.7384	1.5792	1.09671944*
miR2105	UGUGAUUGAAUGAUUUACU	16	34	0.7384	1.5792	1.09671944*
miR5632	UUAUUGAUAGUUGGAUAAG	376	878	17.3525	40.7793	1.23269348**
miR5535	UCUCGUGCUUGAAGUGCUGGAU	32	78	1.4768	3.6228	1.2946307**
miR832	UUUACUCCCAAUCCAAGACAA	104	255	4.7996	11.8437	1.30313377**
miR779	UCUGCUCAUAGAUUGUCUGCUCAU	57	141	2.6306	6.5488	1.31583868**
miR2108	AUAAUGUGUUGGGUAUUGUGA	19	48	0.8769	2.2294	1.34617125**
miR5649	AUUGCAAUUGUUGGUCUAUAU	325	827	14.9988	38.4106	1.35665742**
miR1100	UGUCCACGGAAGAACCCCAAC	77	199	3.5536	9.2427	1.37903306**
miR4346	UAAACCCAACGAGAGAGCUGCAU	22	62	1.0153	2.8796	1.50396235**
miR3455	CGGUGGAAUUGGGCUAUG	176	498	8.1224	23.13	1.50978728**
miR472	UUUUUCCCACACCUCCCAUCCC	682	2013	31.4745	93.4952	1.57070884**
miR5218	GUGAGACUUGGAGUGCAAAAUGAU	22	66	1.0153	3.0654	1.59416926**
miR5523	UGGGAGGGAAUAUUUUUACUAG	8	24	0.3692	1.1147	1.59418103**
miR4234	CAACUAAGAAAUCGUUGGCAU	23	78	1.0615	3.6228	1.77100079**
miR5293	AGAGAACGAAGAGGAAGGAAGAAG	28	96	1.2922	4.4588	1.78682611**
miR855	AGACCAAAAGUAACGAAAAGGAGA	14	48	0.6461	2.2294	1.78682611**
miR2118	UUCCCUAUGCCUCCCAUUCCUA	225	783	10.3838	36.367	1.80829542**
miR5513	AAAAAGGGCAAAAGACUGA	35	123	1.6153	5.7128	1.82239589**
miR418	AAUGUGAUCAUGAAUGAG	300	1095	13.8451	50.8581	1.87710209**
miR3699	GCAGAAGAUGAACUUGGUC	19	73	0.8769	3.3905	1.95101381**
miR4406	ACAUUGUACUAGAGAACCGGUGUA	120	518	5.538	24.0589	2.11913372**
miR5287	UGACUUUAAGUAUCGGAGGGU	14	61	0.6461	2.8332	2.13260307**
miR3447	UGACGAACAAUAAUCCAACG	22	99	1.0153	4.5981	2.17913177**
miR3631	AAUGUAGUAGACAUCAUCCAAUAU	7	33	0.3231	1.5327	2.24602269**
miR5537	UAAUGUUUUGUAUGAUUGUUUGAU	8	40	0.3692	1.8578	2.33112074**
miR4411	UUAUUGUAGAAUAGAUUUUGUGGU	14	70	0.6461	3.2512	2.33114293**
miR5340	UGAUGACUGCGUUGAAAUUUCAAG	71	360	3.2767	16.7205	2.35130249**
miR812	CGUGGCAUCGUUUGACUCGUC	12	62	0.5538	2.8796	2.37843146**
miR1108	UGACCUGAAGACCAUAACCAC	17	93	0.7846	4.3195	2.46083508**
miR783	AGCUUUGACUGGUUCAACUUC	58	318	2.6767	14.7697	2.46411316**
miR1169	UCUCCAGUCUAAAGCAACAUCACA	7	40	0.3231	1.8578	2.52354254**
miR5485	UGACAAGUGGUAUCAGAGCA	149	857	6.8764	39.804	2.53318804**
miR866	UCAAGGAGACUGAUUUUGUGA	12	70	0.5538	3.2512	2.55353535**
miR1037	AGUGUUUAGGAUUUGAUGG	15	88	0.6923	4.0872	2.56164359**
miR4237	AGACAGCGUAAACAUAUAAAUUGA	4	24	0.1846	1.1147	2.59418103**
miR5255	UGCUUGCUAAGUACAUGGG	7	44	0.3231	2.0436	2.66106019**
miR834	UGAGUAGGAUCAGUAGGGUGGUAA	10	67	0.4615	3.1119	2.75339315**
miR844	AGAAUGGACUGUGAUGGCU	6	41	0.2769	1.9043	2.78182382**
miR2676	AUUGAUUGGAUAAAAUUUU	18	138	0.8307	6.4095	2.94781236**
miR5290	AAUUUGAGUGAAGAUAGACACAUU	3	24	0.1385	1.1147	3.00869761**
miR823	UGGAUGGUGAUGAUAUGAU	4	35	0.1846	1.6256	3.13849785**
miR1424	AUGAACUGAUGGUGAUUUU	18	170	0.8307	7.8958	3.24868599**
miR5048	UAAUUGCAGGUUUUACUGGUCAA	4	38	0.1846	1.7649	3.25711198**
miR5242	UUGUAGAAGCAAGGGAUGA	17	191	0.7846	8.8711	3.49908377**
miR4230	UGUCUCGGUGAAUUUGCAUCCCUA	3	34	0.1385	1.5792	3.51123601**
miR5665	UUUGUGGACAAAUCUUGGCAU	2	25	0.0923	1.1611	3.65301777**
miR808	AUGAUGUGGGCAUAUGUUAAGCAA	28	360	1.2922	16.7205	3.6937167**
miR857	UCUUUGAAGUUGAAUGGGGUUU	12	158	0.5538	7.3384	3.72802859**
miR4413	CAAGAUGAAUAGUAGUCACU	32	432	1.4768	20.0646	3.76410603**
miR5297	AUGGGAAGAUGGACUAAUUAUU	5	69	0.2308	3.2048	3.7955192**
miR5659	CGACUAACGGUUUUGUGAACGGUA	3	43	0.1385	1.9972	3.85002093**
miR2922	AAUAAGUCGAGUACGAAGUU	31	465	1.4307	21.5973	3.91605787**
miR5662	AAGGAUGACAUGGAGAUG	46	710	2.1229	32.9765	3.95732997**
miR4387	AAGGACUUUGAUGGCUGCACUCUG	2	35	0.0923	1.6256	4.13849785**
miR863	UUGAUGAACAACAAGACAGUAAGU	2	35	0.0923	1.6256	4.13849785**
miR2677	AUUAUUGAUGAUUGUAUUAGAU	6	135	0.2769	6.2702	4.5010745**
miR5638	ACAGUGGCUGAUCUGUGGGCA	1	23	0.0462	1.0683	4.53128018**
miR161	UAAUGACUUAAAGUGACUUA	4	97	0.1846	4.5052	4.6091167**
miR5554	CCAUUCUUGCAGAGCUCAUC	25	625	1.1538	29.0286	4.65300992**
miR821	AAUCAUUAAAAAAAAGUAGAAGU	65	1766	2.9998	82.0231	4.77309205**
miR5037	AGUGAGAACUUUGAAGGCCGA	1039	28618	47.9501	1329.18	4.79286276**
miR5491	GAAGUGGAGGCUGUUGUA	9	264	0.4154	12.2617	4.88351399**
miR2644	CAUUUGAGAUUGAUGUGUU	3	94	0.1385	4.3659	4.9783212**
miR528	UGGAAGAGGGCAUCCAGAGGA	3	97	0.1385	4.5052	5.02363327**
miR1132	CAGAUUAUGGAAGGAAGAAG	8	259	0.3692	12.0294	5.02601832**
miR3946	AUUGUAGAGAAUUAGAAGAACAC	112	3766	5.1688	174.915	5.08067752**
miR3638	GAACAAGCAGAAAGAGGACAC	5	189	0.2308	8.7782	5.24921001**
miR810	AGGUAGAUUUAAUUAUGCGUA	1	55	0.0462	2.5545	5.78900427**
miR5557	AACACGACUAAGGAGACA	2	125	0.0923	5.8057	5.97499557**
miR5259	CAAGGGGUAUUUGGAUGGACA	9	727	0.4154	33.766	6.34492626**
miR5158	UGAGACUGGAUGAGGCAUCAAU	0	22	0.01	1.0218	6.67496903**
miR5374	UUAAUAGUAUGACAUCUAAGAAU	0	22	0.01	1.0218	6.67496903**
miR5488	AGAAGGCUACUGAUGAUUC	0	22	0.01	1.0218	6.67496903**
miR2652	UUAUGCAGGGUGGAUUGGAUU	0	24	0.01	1.1147	6.80051168**
miR5629	UAGCGGUGAGUUAACGGAAGAAUA	0	24	0.01	1.1147	6.80051168**
miR1160	AAGGACCCUCGGAAGGGG	9	1031	0.4154	47.8855	6.84894384**
miR3979	AUCCUCUCUCUCCCUUCAAGUGC	0	25	0.01	1.1611	6.85934842**
miR5085	AGAGGAUUUUUUGUGGCCU	0	25	0.01	1.1611	6.85934842**
miR5646	GUCGAGGACUUUGGGAGGA	0	25	0.01	1.1611	6.85934842**
miR5667	AAACAGAUCAAAGAUGGCAUUUCC	6	723	0.2769	33.5803	6.92210626**
miR1044	UUGAGGGCAUAUUUUCUUUU	0	28	0.01	1.3005	7.02292259**
miR537	UUGAGGAUUGGUUUACAGGCUA	0	28	0.01	1.3005	7.02292259**
miR5073	GUUUGGUGGACGGUAAAUAUAUUU	2	262	0.0923	12.1688	7.04264054**
miR3520	AGGUGAUCGGUGAAUAAUUAUCCU	5	673	0.2308	31.258	7.08143844**
miR2937	UAAGAGCUGUUUAGAAGGGUC	0	31	0.01	1.4398	7.16972461**
miR5053	CGGACUGUAGUCGCCGGCCAU	0	31	0.01	1.4398	7.16972461**
miR1508	UAAAAGGGAAGUAGCUUG	1	146	0.0462	6.7811	7.19748266**
miR3459	UUCAAGAAUCAAAGGACCUAC	0	32	0.01	1.4863	7.21558153**
miR2592	GGAAAACAGAAUGUGCGGGAUC	8	1215	0.3692	56.4316	7.25595689**
miR4379	AGAGUGUAUAACAGUGAGGGCU	0	33	0.01	1.5327	7.25993153**
miR5251	AUAGAUGUAGUUGGUCUUU	0	33	0.01	1.5327	7.25993153**
miR917	UUUCAGGAAAUGUUCGGAAG	0	35	0.01	1.6256	7.3448285**
miR407	UUUAAUCAAAUACUUUCUUGU	0	43	0.01	1.9972	7.641835**
miR3437	AAAAACAAGGUCGCCGGAU	0	45	0.01	2.0901	7.70742816**
miR2620	UUCUGAUACGGCACCGCUCUC	0	46	0.01	2.1365	7.73910551**
miR5063	CGACAUGGAAAAGGCUUAUGCU	0	49	0.01	2.2758	7.83022997**
miR5057	AAAUUAAAAAUAUUUUGAUCA	0	53	0.01	2.4616	7.94345254**
miR5372	UUGUUCGUUAAAUGUUUG	0	57	0.01	2.6474	8.04843238**
miR5518	AUACUAAACAGGACUUGA	0	57	0.01	2.6474	8.04843238**
miR5555	AAAGUAUAAUAUGAGAUUG	0	61	0.01	2.8332	8.14628864**
miR2863	UUAAUAGGACUAGGGAUGGCAAA	0	62	0.01	2.8796	8.16972461**
miR5016	AUCAUUGGGAUUACUUGGAAA	0	64	0.01	2.9725	8.215533**
miR5508	UGAGAUGCUGAUCUGGUGUG	0	65	0.01	3.019	8.23792695**
miR5247	AGGAGACAAGAUCUGAUGA	0	69	0.01	3.2048	8.32409052**
miR5232	ACAUGUCUCUUCACCCGAA	0	74	0.01	3.437	8.42500604**
miR1052	UUUCUCUUUUAUUGUUUGGUA	0	75	0.01	3.4834	8.44435234**
miR2637	AAAUUUCUUUGAUCACUG	0	81	0.01	3.7621	8.55539439**
miR1076	UAUCACAAAGGCGAUAAG	0	83	0.01	3.855	8.59058705**
miR5200	UGUAGAUUCUCUGUAGAGGGCUU	0	84	0.01	3.9014	8.60784811**
miR1857	UAUGCUCAAGAAAAACAGA	3	1193	0.1385	55.4097	8.64410877**
miR2919	AAUGGGAGGGGGGGGCAAGAA	0	88	0.01	4.0872	8.67496903**
miR1875	AAAUGUGAGUGGAGUGGACAGAA	9	4096	0.4154	190.242	8.83911658**
miR5164	CGCAUACUUGUAGUCUAGAUUACC	0	102	0.01	4.7375	8.88798213**
miR3949	UGAUGUUAGAGAGCAGAAAAUGUG	0	105	0.01	4.8768	8.929791**
miR5494	UAUGGAUGAUAGACGGUA	0	105	0.01	4.8768	8.929791**
miR2606	CAAAUUCUUAGGGUGCUUUU	0	106	0.01	4.9232	8.94345254**
miR5144	UACAUCAGCAGCAACAAGAAG	0	113	0.01	5.2484	9.03573387**
miR2088	UCCUAAUGAAGAUCUAGGUCGA	0	115	0.01	5.3413	9.06104711**
miR1536	AGGAGACAACUGUGUUUA	0	118	0.01	5.4806	9.09819003**
miR4407	AGAGGAAGAGACGUGUACC	0	125	0.01	5.8057	9.18132621**
miR5138	AAAAAUCGUUUGGACGCA	0	142	0.01	6.5953	9.36529447**
miR1215	CUUGUAAAACUGUAUAGA	0	145	0.01	6.7346	9.39544845**
miR5650	UUUUUUGGAUCUAGAUAUG	0	160	0.01	7.4313	9.5374708**
miR5236	UUCGAAUUUGGGCAUAUUUGGU	0	196	0.01	9.1034	9.83026166**
miR1511	AAUGGCUCUGAUACCACUG	0	216	0.01	10.0323	9.97043668**
miR4342	AAUGAUAUUAGAAUGAUGAUGGU	0	409	0.01	18.9963	10.89150273**
miR1165	GCGGCACCCUUGACGGAUAUG	0	421	0.01	19.5536	10.93321853**
miR3932	AAGUUUUGAUGACAAGAA	0	422	0.01	19.6001	10.9366453**
miR5181	UGCCAUCGUAAGUGUCAGG	0	491	0.01	22.8048	11.1551218**
miR5056	AGGAAGAACAGGAGAAGCA	0	918	0.01	42.6372	12.05789698**
miR2948	UAUGGGAGAGUAGGGAAGAU	7	29705	0.3231	1379.67	12.06005497**
miR474	CAAAGUUUUUGGGUUCUGGGGGG	0	1240	0.01	57.5927	12.49167024**
miR3454	AUUCCCAUCGAGCUGGGUA	0	1323	0.01	61.4477	12.5851433**
miR3456	UUUAGAACGUCGUGAGUCA	0	1615	0.01	75.0098	12.87286338**
miR2099	UGAAAUGUUUGUAAAAGUUA	0	2482	0.01	115.278	13.49283335**
miR2622	UUUGUGGCCACCGUGAACU	0	3449	0.01	160.191	13.96750818**
miR2664	AAUGUGAGUGGAGUUGACAGC	0	4530	0.01	210.399	14.36084091**
miR1039	GGGGGACGGGCUGGGAUC	0	6532	0.01	303.383	14.88885453**
Down-regulated miRNAs
miR5163	UUAGGUUUAGGUUUAGGUG	68	33	3.1382	1.5327	-1.03386196**
miR5254	AGCGGUGGAAGCAAUUGUGUA	7003	3354	323.19	155.779	-1.05288317**
miR5052	UCCCGUGGACGUAGGCAUA	1986	948	91.6544	44.0305	-1.05770091**
miR831	AUCAAGAUUACAAGGAGAUGGAGA	351	164	16.1987	7.6171	-1.0885643**
miR5292	AUUCAGAUGAAGAAGAACAGGC	66	30	3.0459	1.3934	-1.12825911**
miR5301	UGUGGAGUGGGGUGAGAGUAGAUU	64	27	2.9536	1.254	-1.23593711**
miR159	UUUGGAUUGAAGGGAGCUCUA	5297	2192	244.458	101.809	-1.26372034**
miR5143	UGUGGAUGAUAGCAAUGUAGGAAG	122	49	5.6303	2.2758	-1.30683802**
miR5149	AGAGGCUUGUGACGAUUUGGGA	417	162	19.2446	7.5242	-1.35484358**
miR5266	CGGGGGACGGACUGGGCG	18824	6337	868.732	294.327	-1.5614939**
miR1518	UGUUGGUUGUAAGGUGAAUACA	291	96	13.4297	4.4588	-1.59069968**
miR5208	CCAUAUUGAAUUUGUAGGCAU	25	8	1.1538	0.3716	-1.63457076**
miR5562	AUGUGAGAGAAGGUCAUC	1344	419	62.0259	19.4608	-1.67229975**
miR1126	ACCACUACUGGACUAAUAAGGAAG	88	27	4.0612	1.254	-1.69536873**
miR854	AAUGAAGUAGAGGAGGAGGAG	79	24	3.6459	1.1147	-1.7096195**
miR165	UCGGACCAGGCUUCCCCCC	1215	366	56.0725	16.9991	-1.72183503**
miR535	UGACAAUGAGAGAGAGCACAC	29310	8743	1352.66	406.075	-1.73598523**
miR5207	CAUUAAGGUGUUUGGACGUU	6488	1854	299.423	86.1104	-1.7979242**
miR3511	GCCAAGGACAUGAAUGCAGAG	26	7	1.1999	0.3251	-1.88395872**
miR3522	UGAGACCAAGUGGAGCUGG	26	7	1.1999	0.3251	-1.88395872**
miR5386	CGUCGGCUGUCGGCGGACUG	26387	7012	1217.77	325.677	-1.90272178**
miR157	UUGACGGAAGAUAGAGAGCAC	307228	80913	14178.6	3758.06	-1.91565867**
miR5522	AACAAUAGGAAUAGGUCAGGCAAU	428	109	19.7523	5.0626	-1.96407025**
miR2111	GUCCUCAGGAUACGGAUUACC	99	25	4.5689	1.1611	-1.97635464**
miR5380	GAAUGAGAUGAGGAUGGGGAA	56	14	2.5844	0.6502	-1.99087392**
miR1917	AUUAUAAAGAUUGUUAAAG	361	87	16.6602	4.0408	-2.04369287**
miR822	UGCGAAAGCAUUUGCCAAG	182	43	8.3993	1.9972	-2.07229029**
miR2593	UUAAAUGAAAGAACCGAAGAA	26	6	1.1999	0.2787	-2.10612927**
miR2646	CAUGAAUAGUGAAUGAUGU	266	57	12.276	2.6474	-2.21319246**
miR5222	UACAGGGAAGAAUGCAGGGC	92	19	4.2458	0.8825	-2.26636823**
miR420	UAAAACUACUAGGGAAAUGCA	44	9	2.0306	0.418	-2.28033123**
miR1514	UUCAUCUUUGAACGUAGGCAUG	114	23	5.2611	1.0683	-2.30004763**
miR1046	UGGAUUUCAUGCUUUUCA	30	6	1.3845	0.2787	-2.31258015**
miR5225	UCAUCGAAUGGACGAGAUGACAUC	46	9	2.1229	0.418	-2.34446157**
miR780	UCUUCUGAAGAACUGGCAU	1804	351	83.255	16.3024	-2.35245255**
miR1879	GUUGUUUGGUUUGAAGGAAGGUGG	26	5	1.1999	0.2322	-2.3694743**
miR842	UUGAAUGGUGCGACCAUGAUG	102	19	4.7073	0.8825	-2.41523162**
miR3514	AGGAUCUGUAUAUAAGGGUGACGA	114	20	5.2611	0.9289	-2.50176927**
miR2079	AGAGUUAUGUUGAUCGACGUA	40	7	1.846	0.3251	-2.50544709**
miR4993	GGUGGCGGUGGUGGAGGAU	51	8	2.3537	0.3716	-2.66310804**
miR5204	CCUUGUAAGGUUUUGUAGAAC	347	53	16.0141	2.4616	-2.70167447**
miR5020	UGGCAUGCAAGAGGUCGAC	125	19	5.7688	0.8825	-2.70860306**
miR3436	CAACAAGUUUUUGGCGUCGUU	81	12	3.7382	0.5573	-2.7458177**
miR1886	AGAGAGAAAGUAGAUGAAAC	264	36	12.1837	1.672	-2.86530557**
miR5543	UCUGAAUGAGUAGAUUUUCUUGG	76	9	3.5074	0.418	-3.06882712**
miR2123	UAAAAAUCUAAGCGGUGUCAUAUC	203	24	9.3685	1.1147	-3.07116259**
miR1850	UGGAAAGUAGAAGAGAUUGGG	1312	146	60.5491	6.7811	-3.15851429**
miR3433	GGUCAUUGAAAAAUGUGUG	49	5	2.2614	0.2322	-3.28377632**
miR5256	UUAUAGGAUUAUGAAGAUUGAA	185	18	8.5378	0.836	-3.35228952**
miR3465	CAUCUGUAGAUCUAACCAGGC	574	55	26.4902	2.5545	-3.3743459**
miR5634	AGGGACUUUGUGAAUGAGG	43	4	1.9845	0.1858	-3.41695316**
miR2600	AGCAAUUCUGGCUGUGAUUGGU	114	10	5.2611	0.4645	-3.50161397**
miR5070	AGCUAGAGUACGGUAGAGGGU	914	80	42.1813	3.7157	-3.50489763**
miR5295	GGGCUUGGGAAUGAAAAUGAGGG	177	15	8.1686	0.6967	-3.55147937**
miR1852	AUAUGGAUUUAGAUAUCGGU	99	8	4.5689	0.3716	-3.62002446**
miR414	AUCAUCAUCAUCAUCAUCGUCGUC	178	14	8.2147	0.6502	-3.65925243**
miR5636	CGUAGUUGGACUUGAGGG	1634	125	75.4095	5.8057	-3.69920435**
miR5519	UGGCAGAGAUGGACUUGG	553	41	25.5211	1.9043	-3.74435783**
miR946	UUUGGAUAAAGAAGGGGUUAU	312	21	14.3989	0.9754	-3.88382082**
miR5286	CAGACAAACUGCAGCAAGAGGAAC	32	2	1.4768	0.0929	-3.99065205**
miR5245	UCACGUAGAACACAAGCGUA	889	54	41.0276	2.5081	-4.03192799**
miR5528	AAGGACUGUUUGAGAUGUUGC	88	5	4.0612	0.2322	-4.1284662**
miR837	AGAAGACAAGAAACUGAUA	108	6	4.9842	0.2787	-4.16057705**
miR4398	UUCAGAAGUAGUGGAAGACGAAA	365	19	16.8448	0.8825	-4.25456321**
miR1042	GUGGCAGGAAGUAGAUGG	209	9	9.6454	0.418	-4.52826622**
miR4391	UCACGGCAGAACUAAGAAGAAGAC	142	6	6.5533	0.2787	-4.55543667**
miR948	UGUGGUCGUGGGUUCGGG	219	8	10.1069	0.3716	-4.76544625**
miR5161	UCUUGAUAGAGUGGAGUAUAA	565	20	26.0749	0.9289	-4.81099462**
miR3637	AUUUAUGUAUUUACUUUGUCUUGGA	258	9	11.9068	0.418	-4.83213898**
miR5284	UAGGGACCUAAGUGGAGAAUCCU	94	3	4.3381	0.1393	-4.96079615**
miR394	AGGUGGGGAUGACGUCAAGU	1903	53	87.8239	2.4616	-5.15694535**
miR3442	UUCAGAGUCGUGAAAUGUUGU	204	5	9.4146	0.2322	-5.34145992**
miR5230	CAAAUCUUGGAUCGAACUGGA	181	4	8.3532	0.1858	-5.49050657**
miR830	UAACUAUGUUGGAACAGUG	545	11	25.1519	0.5109	-5.62148264**
miR3513	UUAGAUAAGAUAGGAUUGGAU	289	5	13.3374	0.2322	-5.84396568**
miR5013	UUUGUGACAGUCAGAGUGCCUU	117	2	5.3996	0.0929	-5.86103013**
miR2611	UAAUUUGGUGUUUGAUGAA	120	2	5.538	0.0929	-5.89754265**
miR437	GAACUUAAGAGUUUGAUCCU	7922	82	365.602	3.8085	-6.58490804**
miR1865	UUGCUAGUGAAGGUGAUCUUGA	22	0	1.0153	0.01	-6.66576227**
miR5285	UAGGACUUAGGGCUAAAUUAGGC	22	0	1.0153	0.01	-6.66576227**
miR5493	AUCCGGGCUAGGCGACGCGUG	22	0	1.0153	0.01	-6.66576227**
miR1853	UAAUUGGGUGAUUGAUUCGGGUGC	23	0	1.0615	0.01	-6.72996056**
miR5492	AGACUAGGAGAAACAGAUAUGGUU	1106	10	51.0422	0.4645	-6.7798681**
miR1211	AGGGAUGGGAAUGGUAUAUGCAAA	24	0	1.1076	0.01	-6.79129314**
miR2866	UCUAGUUGAAUUCAGCAU	25	0	1.1538	0.01	-6.85024937**
miR3510	AUACCAUCUUUCGGGACUGA	25	0	1.1538	0.01	-6.85024937**
miR3981	ACUUUUAGGAUCGCUCUCAUC	25	0	1.1538	0.01	-6.85024937**
miR2055	UUUUCUUGGGAAGUGGCUUC	26	0	1.1999	0.01	-6.90677037**
miR5338	UGAGUUCAGUUGGUGGCAU	26	0	1.1999	0.01	-6.90677037**
miR5382	UCAAUCUCAAACAGGCCAUA	26	0	1.1999	0.01	-6.90677037**
miR5147	ACAACUGUUGUGGAUUUGAGGGU	27	0	1.2461	0.01	-6.96127604**
miR5246	AUUCAGAAGCUUUGAAGGU	131	1	6.0457	0.0464	-7.02564077**
miR2666	CAAAGUGUUGAUAAUCAAGGA	29	0	1.3384	0.01	-7.06436554**
miR2931	CUUUAUUGUGAUGAUGUGGAAA	29	0	1.3384	0.01	-7.06436554**
miR5534	CUUUAGACAACAGUAGAAUGG	2458	17	113.437	0.7896	-7.1665574**
miR1135	UUCUCUCAAGUAAUUCUGACGCGGA	1607	11	74.1634	0.5109	-7.18152265**
miR5497	CAGAAUAUGUGGGAAGAAGCU	32	0	1.4768	0.01	-7.20633065**
miR2913	GAGGUCGGAGGCUUCCAAGAG	33	0	1.523	0.01	-7.25077213**
miR4998	AGUUUGGUGACAUACAACUUGAUG	33	0	1.523	0.01	-7.25077213**
miR5176	UGGAUGAUGUGGAUUAAU	631	4	29.1208	0.1858	-7.29215568**
miR3444	UUGGAGCUGAUGAGAUGGUA	34	0	1.5691	0.01	-7.29379349**
miR4352	UAAUAAGUAGACAUUUAAUGACGG	34	0	1.5691	0.01	-7.29379349**
miR2125	AUUUUUCUCUAUAGAUCGAUCUCGG	35	0	1.6153	0.01	-7.33565832**
miR895	GUGAGCUUAGAGGUGUUGACGUA	36	0	1.6614	0.01	-7.37625565**
miR856	UAUUUUAUUUGUUGUUAAA	37	0	1.7076	0.01	-7.41582626**
miR5029	UAUGAAAGACGAACAACUGCAAA	10808	62	498.792	2.8796	-7.43642552**
miR1051	GGAUUCACAGUGAACAAGAAGGA	40	0	1.846	0.01	-7.52825874**
miR1150	UGCAAGCGGCGACGCGGUCGA	40	0	1.846	0.01	-7.52825874**
miR1074	GGGGUUGUGUAGUUGGUUAU	16768	89	773.847	4.1337	-7.54847123**
miR5228	CUGGUGUAAAACUUGACUGCA	41	0	1.8922	0.01	-7.56392078**
miR3440	UGGAUUGGACAAGAAAGGU	1950	10	89.993	0.4645	-7.59799037**
miR5229	UAGCAGGAAUAGUGAACUAUA	43	0	1.9845	0.01	-7.63263174**
miR5160	AGAAGAUCGAUGGUAAUUUCU	44	0	2.0306	0.01	-7.66576227**
miR3625	CGGAGAUGGCACUGGAAG	46	0	2.1229	0.01	-7.7298926**
miR1522	UUUAUGUGGUUGAAAUGAAU	47	0	2.1691	0.01	-7.76095276**
miR1127	CCUUCGGUUCGGAAUAAC	52	0	2.3998	0.01	-7.90677037**
miR4244	UUGUUGAUCUUGGGUUUG	52	0	2.3998	0.01	-7.90677037**
miR5299	UUAUCGGAUAUGAAAAGCGACAU	54	0	2.4921	0.01	-7.96121814**
miR911	CAAUGGUAGUUGGACAUUU	56	0	2.5844	0.01	-8.01368556**
miR1439	UUUUGGAAGGGAUGUAUU	1053	4	48.5962	0.1858	-8.0309492**
miR1878	AUUUAGGAGUGUUCAGAUUGCAGU	57	0	2.6306	0.01	-8.03924809**
miR2630	UGGUUUUAGUGUUGGAUUU	58	0	2.6767	0.01	-8.06431165**
miR5568	CAGACGACUUAAAUUCGCGA	15474	53	714.129	2.4616	-8.18044416**
miR1523	AUGGGAUAAAGUAGGUAA	2637	9	121.698	0.418	-8.18558919**
miR3512	CGCAUAAUGAUGAACAAAUGAAGA	64	0	2.9536	0.01	-8.20633065**
miR1318	UCAGGAGAAGAUGAGCACCA	67	0	3.0921	0.01	-8.27244315**
miR5211	UCGCAGGGGAGAUGGGACCGC	3204	10	147.865	0.4645	-8.31439018**
miR5505	AGGAUUCGGUAUUGAGCU	70	0	3.2305	0.01	-8.33561364**
miR1870	GAAGAAUUAGAACCUAGUGGCAU	76	0	3.5074	0.01	-8.45425815**
miR1534	UAUUUAGGGGUAAAAUUGUCAU	79	0	3.6459	0.01	-8.51013118**
miR5509	UGGAAUUUUCGUCGUGGCAUG	83	0	3.8305	0.01	-8.58138894**
miR1106	UUUAAUGGUUUUAUGUGUG	100	0	4.615	0.01	-8.85018686**
miR3710	UGGGAACUGAGGCCUGCA	102	0	4.7073	0.01	-8.87875601**
miR5157	AGAGGUUGUAUGGCUUAAAAAGUU	478	1	22.0598	0.0464	-8.89307916**
miR777	UACAGACAGUGAGUUUCUUGCUU	104	0	4.7996	0.01	-8.90677034**
miR5224	CGGAAGACAUUGUCAGGAA	16036	33	740.065	1.5327	-8.91543326**
miR1847	UUCUAGUUUGAGUUGUGGUAC	3092	6	142.696	0.2787	-9.0000212**
miR2656	AGUCGCAUGAUCGAGUUG	115	0	5.3073	0.01	-9.05183432**
miR4412	UGUUGCGAGUUCGUGCCUC	116	0	5.3534	0.01	-9.06431161**
miR5475	UCGGAAUGAUUAACGGCGUUU	128	0	5.9072	0.01	-9.20633065**
miR5495	AGAGGACCGGGUCGAACGUA	132	0	6.0918	0.01	-9.2507248**
miR5263	AGGCUAAAACAGAACGGGG	136	0	6.2764	0.01	-9.29379351**
miR893	AUUGAGGACUUGUGUUGGA	142	0	6.5533	0.01	-9.35607773**
miR1450	UUCAGAUCGGAUCGGAUCAGGUUA	145	0	6.6918	0.01	-9.38625056**
miR1426	UAGAACUUCGGAUGAUGAUUCAAA	156	0	7.1994	0.01	-9.49173291**
miR2926	AGGUCGUGAGUUCGUGCC	166	0	7.6609	0.01	-9.58137004**
miR5142	AGUAAUGAUUGAUAGGGAU	2478	3	114.36	0.1393	-9.68117528**
miR5540	CUUGACUGCGAGAUCGACGGAUCA	193	0	8.907	0.01	-9.79879575**
miR158	UCCCAAUUCGGCAAAGCA	231	0	10.6607	0.01	-10.05808647**
miR2921	AAGAACUUAAUAGAAUUUGAGCA	243	0	11.2145	0.01	-10.13114959**
miR5014	AACUUAUUUUGUACAAACU	1170	1	53.9958	0.0464	-10.18450667**
miR2594	CCAUGGCCAGGAUGAAGG	278	0	12.8298	0.01	-10.32528292**
miR1105	UUCGGAUGAGAAGAUGGUGUC	2635	2	121.606	0.0929	-10.354247**
miR2612	GAUAGUGAACUAGUACCG	291	0	13.4297	0.01	-10.39121131**
miR843	UUUAGGUAGAGCGUCUGGA	291	0	13.4297	0.01	-10.39121131**
miR5209	CGAGGAGGUGGAUUUUUAA	338	0	15.5988	0.01	-10.60721923**
miR782	ACAAACAGAGUUGGAUUUCUU	377	0	17.3986	0.01	-10.76475548**
miR5559	UCUGGUGAAGUGUUCGGAUC	35076	19	1618.77	0.8825	-10.84101017**
miR5028	AGAUUGGGUGUAUUAGAGUU	402	0	18.5524	0.01	-10.85739017**
miR435	UGAUCCGGUGUGGGUUGA	405	0	18.6908	0.01	-10.86811255**
miR858	UGUACGACAGAUAACGAAGAU	413	0	19.06	0.01	-10.89633233**
miR5023	AAUUGGUAUGGAUAAGGGGAA	424	0	19.5677	0.01	-10.93425838**
miR1446	CGAACUCUCUCCCUCAAC	7949	4	366.848	0.1858	-10.94721705**
miR5074	GUAAGGCCACCGUGCCGGCGACGC	584	0	26.9517	0.01	-11.3961606**
miR3443	GUGCAUUUGAGAUUGAGGU	2856	1	131.805	0.0464	-11.47199392**
miR163	UUGAAGAAGAGAUUGGAAUUCAU	718	0	33.1359	0.01	-11.69417933**
miR1077	UUAAGUGUUCGGAUCGCGGC	30750	8	1419.12	0.3716	-11.898958**
miR1448	CUUUUGCCAACUCCUCCCAUGC	1043	0	48.1347	0.01	-12.23286182**
miR2925	UAGGACGGCGCGGAGCUUCGU	1229	0	56.7186	0.01	-12.46960626**
miR1869	UGGAACAAUGUAGGCAAGGGAAGUA	103526	11	4777.75	0.5109	-13.19100254**
miR5473	UGUGGUACGGGCUCAAAGGU	2031	0	93.7311	0.01	-13.19431176**
miR5137	AGCGAAGAGAGAAAGAUGGGCU	2778	0	128.205	0.01	-13.64617005**
miR1166	AGGUUCGUGACCUUCAUGGGC	5420	0	250.134	0.01	-14.61041613**
miR5661	AGAGUAGAAUCAUGUAGGCUG	9070	0	418.583	0.01	-15.35322758**
miR3694	AUUCAAGGGUGCGGCGCGAGCGGCU	13879	0	640.519	0.01	-15.96695738**
miR3462	GUUCGGGUUCGGGCGACG	38609	0	1781.81	0.01	-17.44297644**
Equally expressed miRNAs
miR1023	AGACUGAGAAUUGAAGAGAGUGCA	347	291	16.0141	13.5157	-0.244706
miR1026	UGAGAAAAACUUUGUAGAGCGAGCA	4022	3264	185.616	151.599	-0.292065
miR1028	UGCACUUGUAGGGUUUAAGGAGGC	26	29	1.1999	1.3469	0.166729
miR1032	GGGAGUGGCUGGAAUUGGG	166	171	7.6609	7.9422	0.0520248
miR1067	ACACACUGAAGUAUAUGUCCA	464	575	21.4137	26.7063	0.318646
miR1078	CUUGAUUGAUUGUUGGAU	2263	2157	104.438	100.183	-0.0600033
miR1087	UAGGAGAUUGGGUUAGUUCUU	51	55	2.3537	2.5545	0.11811
miR1088	CAGAAAGAGCAGUGAGCACGCAU	123	202	5.6765	9.382	0.724894
miR1091	CGGCAUGUGAGGGAAGAGUUG	138	183	6.3687	8.4996	0.416396
miR1101	UUGUUUGCAGAUAAAUUCCCA	69	84	3.1844	3.9014	0.29297
miR1114	AAGUGGAAAACAUUGAGUCAG	210	259	9.6915	12.0294	0.311773
miR1115	UCACCAAAAUCCUGAUGGCUCA	20	28	0.923	1.3005	0.494664
miR1120	CUUUUAUUUAUGGGACGGGAG	31	19	1.4307	0.8825	-0.697053
miR1122	AAGACACAUCGUAUUUGG	75	83	3.4613	3.855	0.155417
miR1134	CAGAACAAAGAAGAAGAAGAAGAU	253	384	11.676	17.8352	0.611181
miR1144	UGGGUUUAUGUGCGGCAGGCAG	223	215	10.2915	9.9858	-0.0435034
miR1148	CCACCGGCAGGGGGACAGG	226	311	10.43	14.4446	0.469791
miR1153	UGAUUGUAAUGCGUGUCUC	24	14	1.1076	0.6502	-0.768482
miR1162	CGGCUUAAUUUGACUCAACACG	561	609	25.8903	28.2854	0.127646
miR1168	UCGUGGACAAGGCCAAGGCA	2310	2458	106.607	114.164	0.0988006
miR1171	AGUGUGGAGUGGGAGUGGGAGUGG	3786	4234	174.725	196.651	0.170555
miR1223	UUCUAAGUCAUACAGCUUCU	89	134	4.1074	6.2237	0.599547
miR1310	GGCAUCGGGGGCGCAACGCC	1984	1311	91.5621	60.8903	-0.588538
miR1314	UAGGCCAUAGAAUGUUAGGAGACA	52	70	2.3998	3.2512	0.438058
miR1433	GGCAGUCUCCUCGGCUAAC	107	111	4.9381	5.1555	0.0621563
miR1441	CCACAUGUCGGAACAAGGUUU	653	594	30.1361	27.5888	-0.12741
miR1445	UCCCUUGUAGAUCUAGUAGAAGA	1084	769	50.0269	35.7168	-0.486101
miR1507	UCUUCAUUCCACACGUCGUCU	239	178	11.0299	8.2673	-0.415932
miR1512	UAACUGGAUUCUUAAGGCAGU	32	37	1.4768	1.7185	0.218675
miR1513	UUUAAUGUGUAGAGAUUCAAUGGU	48	56	2.2152	2.601	0.231629
miR1515	UCAUUUUUGCGUGCAAUGAUCC	196	326	9.0454	15.1413	0.743233
miR1520	GUCACGAUCCUGUUGGACUAA	169	179	7.7994	8.3138	0.0921449
miR1533	AUAAUAAAAAUAAUAAAGG	86	138	3.9689	6.4095	0.691473
miR156	UGACAGAAGAGAGUGAGCAC	704469	494779	32511.4	22980.4	-0.500544
miR160	GCGUACGAGGAGCCAAGCAUA	19111	20296	881.977	942.662	0.0959997
miR162	UCGAUAAACCUCUGCAUCCAG	1573	2261	72.5943	105.014	0.532651
miR164	UGGAGAAGCAGGGCACGUGCA	15404	12325	710.898	572.443	-0.31251
miR166	UCGGACCAGGCUUCAUUCCCC	481489	905704	22220.8	42066.1	0.920744
miR167	UGAAGCUGCCAGCAUGAUCUGA	267194	359978	12331.1	16719.4	0.439229
miR168	UCGCUUGGUGCAGGUCGGGAA	80259	90474	3703.97	4202.13	0.182048
miR169	CAGCCAAGGAUGACUUGCCGG	729	839	33.6435	38.968	0.211962
miR171	CGAGCCGAAUCAAUAUCACUC	3568	2674	164.664	124.196	-0.406908
miR172	AGAAUCUUGAUGAUGCUGCAU	22890	24007	1056.38	1115.02	0.0779453
miR173	CGAUUCUCUGGGCGAAGUGGAAUG	52	37	2.3998	1.7185	-0.481764
miR1858	GUGAUGAGGAGGAGUGGGGUC	527	413	24.3212	19.1821	-0.342454
miR1861	UGAUCUUGAGGCAAGAAGCUGU	372	267	17.1679	12.401	-0.469257
miR1862	AUAAGUUGUUUAUUUUGA	141	153	6.5072	7.1062	0.127041
miR1863	AGAGUUUGUGGCUGUAUCAUUACU	1603	1717	73.9788	79.7473	0.108324
miR1873	CAACAUUGGUAUCAGAGCUAAAU	30	30	1.3845	1.3934	0.00924441
miR1877	AGAGACUUGUGAAUGAGAGGGAGG	31	21	1.4307	0.9754	-0.552655
miR2083	AAUUAGACAGUGCAAAAAGA	91	123	4.1997	5.7128	0.443912
miR2084	CCUCAUUGAUGGAUUGUGUAA	30	30	1.3845	1.3934	0.00924441
miR2085	ACAAUCCAUCAAUGAGGCAGU	17	25	0.7846	1.1611	0.565463
miR2086	ACAUUCAAUGCAGGACUGGAA	139	172	6.4149	7.9887	0.316534
miR2089	UUACCUAUGCCACCCAUUCC	1493	1799	68.9023	83.5559	0.27819
miR2101	AUUUGAACUCAAGUGACCGUUGGU	82	72	3.7843	3.3441	-0.178408
miR2199	UGAUAACUCGACGGAUCGC	16506	11774	761.756	546.852	-0.478178
miR2275	AGAAUUGGCAAGGAACAAAAGUGA	69	90	3.1844	4.1801	0.392516
miR2597	UUUGGCUUCUUCGUCGGGUUUGA	48	93	2.2152	4.3195	0.963427
miR2607	AUGUGAUAUAUGUGAUAGGUGAU	21	26	0.9692	1.2076	0.317276
miR2616	AUUCGGGUUUGGAUCGGGUUCGGA	20	29	0.923	1.3469	0.54524
miR2617	UGAGUGUGAGCAUGCCUGU	14229	8985	656.672	417.315	-0.654036
miR2628	UCAGAAUGGAAUGAUGAGUAA	16	23	0.7384	1.0683	0.532842
miR2631	UGACACCUACGAUGGCACAC	407	519	18.7831	24.1053	0.359915
miR2636	UUUGUGUUGAAGAUGGCUGAAUAU	660	605	30.4592	28.0997	-0.116323
miR2643	UUUGGGAUGAAAUUGAAA	1066	1489	49.1962	69.1577	0.491343
miR2665	UCAUUUCAGGAAGAAUUGCA	724	853	33.4128	39.6182	0.245762
miR2670	UCUCAACAUGGACGUGAUCAA	278	461	12.8298	21.4115	0.738887
miR2864	UUGUUUGAUUGUAUUAAGGUA	600	661	27.6901	30.7006	0.148897
miR2870	CUAACAGUUUGGUGGACGACAAAU	432	445	19.9369	20.6683	0.0519786
miR2873	CACAAUUUGGACUUAAUUUGGAAC	37	41	1.7076	1.9043	0.157291
miR2911	GCCGGCCGGGGGACGGACUGGGA	341781	220996	15773.3	10264.3	-0.619844
miR2916	GGGCUCGAAGACGAUCAGAU	4706	3621	217.183	168.18	-0.368905
miR2928	AAUGAAGACGACUGUUUUG	5552	7125	256.226	330.926	0.36909
miR2934	CAUCCAACGGUGCAUUUGCUAGAA	146	199	6.7379	9.2427	0.456015
miR2936	GCUAGAGAGAGAGAAGCACGAGAG	121	130	5.5842	6.0379	0.112696
miR2938	AUCUUCUGAGAAGGGUUCGAG	3381	2086	156.034	96.8858	-0.687503
miR2950	UAUCCAUCUCAUCCACGACUGGA	29	36	1.3384	1.672	0.321066
miR319	AGCUGCCGACUCAUUCAUUCA	233	271	10.753	12.5868	0.227172
miR3439	UUAGGGUUGUCAAAUCAAGG	32	32	1.4768	1.4863	0.00925089
miR3441	UCCCUCAAGAUGUUAUGAUGC	52	77	2.3998	3.5763	0.575554
miR3445	CUGAUUAGUGAGAAGAUGAUCCCA	547	571	25.2442	26.5205	0.071156
miR3446	CUUGGAAGCGUAGACGUAGGCAGG	643	479	29.6746	22.2475	-0.415585
miR3460	GAGGAAUCUGCAGCUGAGG	1456	1841	67.1947	85.5066	0.347688
miR3463	UGCACGUGGGCUCAGGAGAGG	329	388	15.1834	18.0209	0.247176
miR3509	AUCUAACGACUGCUACAUAAUCAU	66	34	3.0459	1.5792	-0.947675
miR3515	AAAUGUAGAGCAAAAUGAAGGUAU	194	251	8.9531	11.6579	0.380849
miR3627	UCUGUCGCAGGAGAGAUGGCGC	878	1210	40.5199	56.1993	0.471922
miR3629	GGUGACUGAGAAAAAGAAGGA	28	37	1.2922	1.7185	0.41132
miR3630	UCUUGGGAAGUCCUCGUGUUGCAC	3583	3388	165.356	157.358	-0.0715266
miR3633	UUACCUAUGCCACCCAUUCCUU	1625	1906	74.9941	88.5255	0.239316
miR3704	GGUCAUGGGAGGAUUGGAAAAA	294386	325388	13586	15112.9	0.15366
miR3706	UUUAGAGAGACAUGGAUAAGAG	36	32	1.6614	1.4863	-0.160674
miR3711	GGCGCUAGAAGGAGGGCAUGA	21	25	0.9692	1.1611	0.260626
miR390	AAGCUCAGGAGGGAUAGCGCC	20730	26009	956.694	1208.01	0.336498
miR391	UUGGCAGGGAGAUAGUGACCA	80	67	3.692	3.1119	-0.246607
miR393	AUCAUGCUAUCCCUUUGGAUU	129	134	5.9534	6.2237	0.0640587
miR3933	AGAAUCAAAAUGAGAAUGG	119	179	5.4919	8.3138	0.598203
miR3947	AAUGAUUUAGUAGACGACGUUACA	191	106	8.8147	4.9232	-0.840315
miR3948	AGGAGUGUGGAGUGGGAGUGGGAG	4847	3414	223.69	158.566	-0.496421
miR395	CUGAAGUGUUUGGGGGAACUC	36	33	1.6614	1.5327	-0.116324
miR3950	UAUUUUCUGCAACAUGAUUGU	762	789	35.1665	36.6457	0.0594422
miR3951	UAGAUAAAGAUGAGAGAAAAA	5442	9454	251.15	439.098	0.805995
miR3952	UGAAGGGCCUUUCUAGAGCAC	359	384	16.5679	17.8352	0.106337
miR3954	UUGGACAGAGAAAUCACGGUCA	1817609	2643142	83883.1	122763	0.54942
miR396	GCUCAAGAAAGCUGUGGGAGA	8641	10045	398.784	466.547	0.226415
miR397	UCAUUGAGUGCAGCGUUGAUG	7350	6616	339.204	307.285	-0.142577
miR398	UGUGUUCUCAGGUCGCCCCUG	331	310	15.2757	14.3982	-0.08535
miR3982	GUCCUCCACUAGGCAACAAAU	120	71	5.538	3.2976	-0.747949
miR399	UGCCAAAGGAGAGUUGCCCUA	107	187	4.9381	8.6853	0.81462
miR400	UACUGAGAGUAUUGUAGGUCA	20	23	0.923	1.0683	0.210914
miR403	UUAGAUUCACGCACAAACU	2411	3335	111.268	154.897	0.477263
miR408	ACGGGGAACAGGCAGAGCAUG	9493	11919	438.104	553.587	0.337535
miR415	AAAAGAUGCAGAAGGCAGAACAU	355	363	16.3833	16.8598	0.0413614
miR419	UUGAUGAAUGGCUAGGAUUUG	898	1081	41.4429	50.2078	0.276787
miR4226	CAAAGAUCAGUCGAGCAAUA	61	51	2.8152	2.3687	-0.249142
miR4249	UAAUUAUGAGAAGUAUGAGCUA	410	539	18.9216	25.0342	0.403866
miR4345	UAUUAAGACGGAACUUACAAAGAA	28	46	1.2922	2.1365	0.72542
miR4355	CACGUCUGGCUGGGUGUCACGCA	16648	16734	768.309	777.223	0.0166412
miR4364	CGUAGAUCGGCAGCGGAAGAAGUU	45	87	2.0768	4.0408	0.960279
miR4366	CUCUUUAGAGCUUUGUUGG	998	1224	46.0579	56.8496	0.303702
miR4374	AAGACUAGAGACGUGAUGUCAGCA	24	17	1.1076	0.7896	-0.488243
miR4378	CAUAGGACUACUUAGAAUGGCGA	40	26	1.846	1.2076	-0.61226
miR4385	AGAUCAUGUAGAAAGUAGAGUGGU	22	23	1.0153	1.0683	0.0734108
miR5212	UGGAUUUCUUUUCUUUGGUUUA	22	42	1.0153	1.9507	0.942086
miR5525	UCAAUCCUUGUGGAGACGAUCUGAA	130	242	5.9995	11.2399	0.905715
miR529	GAAGAAGAUAGUCGUGAG	430	757	19.8446	35.1594	0.825164
miR447	UAAGUGGAAGAAAUUGUGUUU	107	178	4.9381	8.2673	0.74346
miR533	GAGUGGCCAGGGCUGUUGGAGGGC	28	46	1.2922	2.1365	0.72542
miR5198	UGGGGUAAAGAGAUUGGGGA	151	247	6.9687	11.4721	0.719168
miR5250	UGAUGCAUGUUGAUACGGAUC	315	511	14.5373	23.7338	0.707184
miR845	CAAGUGGUAUCAGAGCUAAGG	1025	1652	47.304	76.7283	0.697797
miR5083	AGACUACAAUUAUCUGAUCA	23	37	1.0615	1.7185	0.695045
miR482	UCUUACCUAUGCCACCCAUUCC	3984	6390	183.863	296.788	0.690806
miR5241	UGCCUGAAUGGAAGAGUGCCU	37	59	1.7076	2.7403	0.682364
miR5272	GAAAUUGUUAUGUUUGGAUAA	132	209	6.0918	9.7072	0.672187
miR5641	UGUAAGUAGAUGAUGAGAAUUA	1124	1772	51.8729	82.3018	0.665943
miR5148	GAGGCCUAGAAAUGUCAUACUCAU	201	315	9.2762	14.6304	0.657363
miR473	ACUCUCCCUCAAGGGCUUCGC	1027	1571	47.3963	72.9662	0.622454
miR774	ACCCAUAUCGUCCAUUUCCGAA	72	109	3.3228	5.0626	0.607479
miR4995	CAGUGGCUUGGUUAAGGG	24	35	1.1076	1.6256	0.553535
miR827	UUAGAUGACCAUCAACAAACA	18	26	0.8307	1.2076	0.539743
miR815	AAGGGUGAUGAGGAGGAGUGGG	134	192	6.1841	8.9176	0.528092
miR5139	AACCUGGCUCUGAUACCA	1317	1853	60.7799	86.0639	0.501814
miR5024	AUAAGAACGGCCAAGAUACUAACA	40	56	1.846	2.601	0.494664
miR5079	UUUGGAUAUGUUAUGUUUGGUGGU	113	156	5.215	7.2455	0.474418
miR5257	ACUAAUUAAAUCUUUUUUCUG	49	66	2.2614	3.0654	0.438859
miR5643	AGACUUUUAAGAUGGUGGC	444	597	20.4907	27.7281	0.436379
miR5500	AUUACUUGAAGAAAAUCUUGCGGC	45	60	2.0768	2.7867	0.424195
miR5274	AUAUGAGGAGUUUGUUGAAAUGCC	51	67	2.3537	3.1119	0.402865
miR5262	UCUGAAUCAGUAGACUCAAUU	161	210	7.4302	9.7536	0.392534
miR5269	AGAAGAUGGUGGGACAACUUGCUU	163	211	7.5225	9.8	0.38157
miR5524	GAAAAAUGUGGAUUCAUGACGG	437	565	20.1677	26.2418	0.37982
miR5655	AAGUAGAGACUGAUGAAGAAGGAG	39	49	1.7999	2.2758	0.338457
miR5542	UUUGAGACCGUAUAGAGAU	102	125	4.7073	5.8057	0.30257
miR5227	UGAAGAUGAAGAUGUUGAUGAU	1594	1950	73.5635	90.5692	0.30003
miR5077	UUCACGUCGGGUUCACCA	7522	9119	347.142	423.538	0.286967
miR5221	UGAGAUGAGAUGGUGGUUUUGACU	19	23	0.8769	1.0683	0.284833
miR5168	UAUGUGAUCUCGGACCAGGCU	57	68	2.6306	3.1583	0.263756
miR5240	UUGAAGAAAAUUGGGAUUG	179	213	8.2609	9.8929	0.260095
miR5040	AUUAUACAUAUAAGAAGCAUGAG	43	51	1.9845	2.3687	0.25532
miR5675	UCAGAGACGGACAACUGGAAA	39	46	1.7999	2.1365	0.247333
miR5080	AAAAGGAUUACCGGUUACAG	204	240	9.4146	11.147	0.243684
miR902	AGAAGGAUCAUUGGCAACUAUUAC	31	36	1.4307	1.672	0.224854
miR4403	ACGACACGAACACGACCCGAUGAC	482	559	22.2444	25.9632	0.223026
miR5210	AUAAGUGCGUUUGGAAUUAAGGUU	183	212	8.4455	9.8465	0.221428
miR5278	AAAAUAUGCAUGCAGAAAUGUGAA	47	54	2.1691	2.5081	0.209498
miR5017	AUAUUCACACAAAUUAAUAGCAAA	27	31	1.2461	1.4398	0.208449
miR894	GUUUCACGUCGGGUUCACCA	31607	36225	1458.67	1682.5	0.205949
miR5658	AUGAAGAUGUUGAUGAUGAUGAA	634	714	29.2593	33.1622	0.180644
miR4992	AUUUUAAGUGGUUUUUGGUA	52	58	2.3998	2.6939	0.166782
miR5169	UUUGACCAAAGUUUGAGAGACAUU	34	37	1.5691	1.7185	0.131213
miR909	UGUGGUCAAAGAGUGUGGUGG	24	26	1.1076	1.2076	0.124706
miR5633	UUGAACAUCAGAAAUCAGUGC	165	178	7.6148	8.2673	0.11861
miR773	AAUUUUAAUCAAGGAAUU	86	92	3.9689	4.273	0.10651
miR5373	UGUCUUGAUUUUAGAUGCAUG	3001	3198	138.497	148.533	0.100934
miR5260	UUUGAAUGUUGACAAUGGCUG	93	98	4.292	4.5517	0.0847554
miR5644	GUGAAGUGGCGGAUAACGGUA	75	79	3.4613	3.6692	0.0841516
miR444	UUGGGCUUGUUGCAAGUAG	8049	8429	371.463	391.491	0.0757595
miR5673	UCUUGGAAUCUCGGGAAGCAU	22	23	1.0153	1.0683	0.0734108
miR5039	CCCUUUCUGAAUCGUUUGCUG	57	59	2.6306	2.7403	0.0589419
miR440	AUGUCACUGAUGAUCGGAGGACAA	180	184	8.307	8.546	0.0409218
miR5261	CAUUGAUGGAUGGCUUUUGCU	58	58	2.6767	2.6939	0.00924084
miR5378	CAUCUGAAGAGAUAGAGAGAAUGA	23	23	1.0615	1.0683	0.00921247
miR5303	UUUUUGAAGAUCGAGGAAG	68	67	3.1382	3.1119	-0.0121416
miR5539	AAGAAAACGGGAUGGCGAGCU	1029	1012	47.4886	47.0031	-0.0148253
miR5184	UGCUAACAUUAUCAAUCU	51	49	2.3537	2.2758	-0.0485567
miR5244	UUAUCGGAUGAAGAUUGUUGG	1213	1151	55.9802	53.459	-0.0664838
miR5152	AGUCCUGCUAUACCCACCA	53	50	2.446	2.3223	-0.07487
miR5483	AUUUUCUUUGGAUCUGUAUGGUAU	769	705	35.4895	32.7442	-0.116153
miR477	ACCUCCCUCGAAGGCUUCCAA	15945	14320	735.865	665.103	-0.145865
miR776	UUAAGUCUUUUUGGUGUU	52	46	2.3998	2.1365	-0.167665
miR5376	UGAGAGGGUUUGAAGAAUUUGGGC	962	843	44.3965	39.1537	-0.181297
miR5237	UUAAAAGAUUGUAAGUGUUGGGAU	321	280	14.8142	13.0048	-0.187937
miR5059	CGUUCCUGGGCAGCAACACCA	5041	4391	232.643	203.943	-0.189952
miR835	UGAGAAGAUGGACGCAAGAAAGCA	23	20	1.0615	0.9289	-0.192509
miR811	AAGUGUAGAUCAGAAAUGGCGU	2232	1935	103.007	89.8725	-0.196795
miR479	UGUGAUAUUGGUUCGGCUCAUC	19330	16675	892.084	774.482	-0.203947
miR5656	AGUGAGUGAGAGAUUGGGUGU	544	465	25.1057	21.5973	-0.217164
miR5666	AGGGACAUAGAGGCAUUUACU	2764	2357	127.559	109.473	-0.220598
miR5253	GAAGUGAAAAUAGAUUUGUUGGAU	27	23	1.2461	1.0683	-0.222103
miR5369	UGAGAAAGGAGAGAUGGUGCA	6139	5228	283.316	242.818	-0.222537
miR5140	GCGGUGAAGGAUUUCGUG	65	55	2.9998	2.5545	-0.231825
miR819	UAAUGAUGUAGACAAAGCUAGAA	32	27	1.4768	1.254	-0.235937
miR5565	UUUUGUUGGAAGAUUGUCGGA	307	254	14.1681	11.7972	-0.264202
miR5234	UUUGUUAUGGAUGGCUGAAGG	841	693	38.8123	32.1869	-0.27004
miR5298	UGAGGAAAUGAAUAUGAAGACAA	383	314	17.6755	14.584	-0.277365
miR5631	UGACGAGGAAGAGAUAAUUUU	72	59	3.3228	2.7403	-0.278066
miR5054	GUUCCCCACAGACGGCGCCA	8887	7220	410.137	335.338	-0.29049
miR5015	UGUGGUUGUUGUUGAGUGUGUAUG	534	430	24.6442	19.9717	-0.303291
miR4393	UUGAAUAAGGGACACAGAGAC	243	195	11.2145	9.0569	-0.308276
miR861	CUUGGAGAAAUUAUGAGCGUCAGA	656	525	30.2746	24.384	-0.312173
miR916	GCAGGAGGUCAGCGGUUCGAUCC	101	80	4.6612	3.7157	-0.327067
miR5239	UGUGGAGUAAAAGAUACAACUGUG	27	21	1.2461	0.9754	-0.353354
miR5368	AGGGACAGUCUCAGGUAGACAG	44	33	2.0306	1.5327	-0.405831
miR841	UACGAGCCACUUGAAGAUGAAC	455	337	20.9984	15.6522	-0.423914
miR5265	AAGUGAUGUGUGGAUGAUGGUUGA	193	141	8.907	6.5488	-0.443709
miR952	AACGAGGAUCCAUUGGAG	12157	8797	561.048	408.583	-0.457496
miR5291	GUGGAUUGAUGGAUUGGAUUGGAU	378	273	17.4448	12.6797	-0.460276
miR5501	ACUUGUGGCUAGGGGUGA	416	300	19.1985	13.9337	-0.462415
miR5558	UGAGACUUUAGAAUUAGAAAUGGC	6635	4700	306.207	218.295	-0.488228
miR5521	AGUGGCAUGCUUAUCUGAUGA	33	23	1.523	1.0683	-0.511599
miR5021	AGAGUAGAAGAAGAAGCAACAA	39	26	1.7999	1.2076	-0.575774
miR5479	GGCUGAUGAUUCAAGAGUGGAAAG	92	61	4.2458	2.8332	-0.583604
miR5179	UCUUGCUCAAGACCGCGCAAU	114	71	5.2611	3.2976	-0.673948
miR4414	UGUGAAUGAUGCGGGAGAUAA	703	435	32.4436	20.2039	-0.6833
miR5544	AGAUGACAAGGAGUAGAAGAUGGU	241	146	11.1222	6.7811	-0.713851
miR5066	AUAGUGCAUAUGUGGAGUCCU	43	25	1.9845	1.1611	-0.773283
miR829	UAGCUCUGAUACCAAACUGAUGCA	31	18	1.4307	0.836	-0.775146
miR5657	UGGACAAGGAAGAUUGAGGUG	484	270	22.3367	12.5403	-0.832844
miR5072	UUCGUUCCCCAGUGGAGUCGCCA	301	162	13.8912	7.5242	-0.884561
miR5022	GCAGCGGAAUGAUCGAAUG	47	25	2.1691	1.1611	-0.901604
miR5671	CAUGGUGGUGACGGGUGAC	2472	1311	114.083	60.8903	-0.905805
