# Supplementary material for: Identification of boron-deficiency-responsive microRNAs in Citrus sinensis roots by Illumina sequencing
Source: BMC Plant Biol. 2014 May 7;14:123. doi: 10.1186/1471-2229-14-123 (PMC4041134; doi:10.1186/1471-2229-14-123)
Supplement: Additional file 3 — List of known miRNAs in Citrus sinensis roots after removing these miRNAs with normalized read-count less than 10 TPM in two miRNA libraries constructed from control and B-deficient roots. [file 1471-2229-14-123-S3.xls]

## Sheet: Additional file 3
Additional file 3: List of known miRNAs in Citrus sinensis roots after removing these miRNAs with normalized read-count less than 10 TPM in two miRNA libraries constructed from control and B-deficient roots. A 1.5-fold cut-off was set to determine up-regulated and down-regulated miRNAs in addition a P-value of less than 0.01. * and ** indicate a significant difference at P < 0.05 and P < 0.01, re…
miRNA	Sequence	Normalized read count		Fold change
		Control	B-deficiency
Up-regulated miRNAs
miR3455	CGGUGGAAUUGGGCUAUG	8.1224	23.13	1.50978728**
miR472	UUUUUCCCACACCUCCCAUCCC	31.4745	93.4952	1.57070884**
miR2118	UUCCCUAUGCCUCCCAUUCCUA	10.3838	36.367	1.80829542**
miR418	AAUGUGAUCAUGAAUGAG	13.8451	50.8581	1.87710209**
miR4406	ACAUUGUACUAGAGAACCGGUGUA	5.538	24.0589	2.11913372**
miR5340	UGAUGACUGCGUUGAAAUUUCAAG	3.2767	16.7205	2.35130249**
miR783	AGCUUUGACUGGUUCAACUUC	2.6767	14.7697	2.46411316**
miR5485	UGACAAGUGGUAUCAGAGCA	6.8764	39.804	2.53318804**
miR808	AUGAUGUGGGCAUAUGUUAAGCAA	1.2922	16.7205	3.6937167**
miR4413	CAAGAUGAAUAGUAGUCACU	1.4768	20.0646	3.76410603**
miR2922	AAUAAGUCGAGUACGAAGUU	1.4307	21.5973	3.91605787**
miR5662	AAGGAUGACAUGGAGAUG	2.1229	32.9765	3.95732997**
miR5554	CCAUUCUUGCAGAGCUCAUC	1.1538	29.0286	4.65300992**
miR821	AAUCAUUAAAAAAAAGUAGAAGU	2.9998	82.0231	4.77309205**
miR5037	AGUGAGAACUUUGAAGGCCGA	47.9501	1329.18	4.79286276**
miR5491	GAAGUGGAGGCUGUUGUA	0.4154	12.2617	4.88351399**
miR1132	CAGAUUAUGGAAGGAAGAAG	0.3692	12.0294	5.02601832**
miR3946	AUUGUAGAGAAUUAGAAGAACAC	5.1688	174.915	5.08067752**
miR5259	CAAGGGGUAUUUGGAUGGACA	0.4154	33.766	6.34492626**
miR1160	AAGGACCCUCGGAAGGGG	0.4154	47.8855	6.84894384**
miR5667	AAACAGAUCAAAGAUGGCAUUUCC	0.2769	33.5803	6.92210626**
miR5073	GUUUGGUGGACGGUAAAUAUAUUU	0.0923	12.1688	7.04264054**
miR3520	AGGUGAUCGGUGAAUAAUUAUCCU	0.2308	31.258	7.08143844**
miR2592	GGAAAACAGAAUGUGCGGGAUC	0.3692	56.4316	7.25595689**
miR1857	UAUGCUCAAGAAAAACAGA	0.1385	55.4097	8.64410877**
miR1875	AAAUGUGAGUGGAGUGGACAGAA	0.4154	190.242	8.83911658**
miR1511	AAUGGCUCUGAUACCACUG	0.01	10.0323	9.97043668**
miR4342	AAUGAUAUUAGAAUGAUGAUGGU	0.01	18.9963	10.89150273**
miR1165	GCGGCACCCUUGACGGAUAUG	0.01	19.5536	10.93321853**
miR3932	AAGUUUUGAUGACAAGAA	0.01	19.6001	10.9366453**
miR5181	UGCCAUCGUAAGUGUCAGG	0.01	22.8048	11.1551218**
miR5056	AGGAAGAACAGGAGAAGCA	0.01	42.6372	12.05789698**
miR2948	UAUGGGAGAGUAGGGAAGAU	0.3231	1379.67	12.06005497**
miR474	CAAAGUUUUUGGGUUCUGGGGGG	0.01	57.5927	12.49167024**
miR3454	AUUCCCAUCGAGCUGGGUA	0.01	61.4477	12.5851433**
miR3456	UUUAGAACGUCGUGAGUCA	0.01	75.0098	12.87286338**
miR2099	UGAAAUGUUUGUAAAAGUUA	0.01	115.278	13.49283335**
miR2622	UUUGUGGCCACCGUGAACU	0.01	160.191	13.96750818**
miR2664	AAUGUGAGUGGAGUUGACAGC	0.01	210.399	14.36084091**
miR1039	GGGGGACGGGCUGGGAUC	0.01	303.383	14.88885453**
Down-regulated miRNAs
miR5266	CGGGGGACGGACUGGGCG	868.732	294.327	-1.5614939**
miR1518	UGUUGGUUGUAAGGUGAAUACA	13.4297	4.4588	-1.59069968**
miR5562	AUGUGAGAGAAGGUCAUC	62.0259	19.4608	-1.67229975**
miR165	UCGGACCAGGCUUCCCCCC	56.0725	16.9991	-1.72183503**
miR535	UGACAAUGAGAGAGAGCACAC	1352.66	406.075	-1.73598523**
miR5207	CAUUAAGGUGUUUGGACGUU	299.423	86.1104	-1.7979242**
miR5386	CGUCGGCUGUCGGCGGACUG	1217.77	325.677	-1.90272178**
miR157	UUGACGGAAGAUAGAGAGCAC	14178.6	3758.06	-1.91565867**
miR5522	AACAAUAGGAAUAGGUCAGGCAAU	19.7523	5.0626	-1.96407025**
miR1917	AUUAUAAAGAUUGUUAAAG	16.6602	4.0408	-2.04369287**
miR2646	CAUGAAUAGUGAAUGAUGU	12.276	2.6474	-2.21319246**
miR780	UCUUCUGAAGAACUGGCAU	83.255	16.3024	-2.35245255**
miR5204	CCUUGUAAGGUUUUGUAGAAC	16.0141	2.4616	-2.70167447**
miR1886	AGAGAGAAAGUAGAUGAAAC	12.1837	1.672	-2.86530557**
miR1850	UGGAAAGUAGAAGAGAUUGGG	60.5491	6.7811	-3.15851429**
miR3465	CAUCUGUAGAUCUAACCAGGC	26.4902	2.5545	-3.3743459**
miR5070	AGCUAGAGUACGGUAGAGGGU	42.1813	3.7157	-3.50489763**
miR5636	CGUAGUUGGACUUGAGGG	75.4095	5.8057	-3.69920435**
miR5519	UGGCAGAGAUGGACUUGG	25.5211	1.9043	-3.74435783**
miR946	UUUGGAUAAAGAAGGGGUUAU	14.3989	0.9754	-3.88382082**
miR5245	UCACGUAGAACACAAGCGUA	41.0276	2.5081	-4.03192799**
miR4398	UUCAGAAGUAGUGGAAGACGAAA	16.8448	0.8825	-4.25456321**
miR948	UGUGGUCGUGGGUUCGGG	10.1069	0.3716	-4.76544625**
miR5161	UCUUGAUAGAGUGGAGUAUAA	26.0749	0.9289	-4.81099462**
miR3637	AUUUAUGUAUUUACUUUGUCUUGGA	11.9068	0.418	-4.83213898**
miR394	AGGUGGGGAUGACGUCAAGU	87.8239	2.4616	-5.15694535**
miR830	UAACUAUGUUGGAACAGUG	25.1519	0.5109	-5.62148264**
miR3513	UUAGAUAAGAUAGGAUUGGAU	13.3374	0.2322	-5.84396568**
miR437	GAACUUAAGAGUUUGAUCCU	365.602	3.8085	-6.58490804**
miR5492	AGACUAGGAGAAACAGAUAUGGUU	51.0422	0.4645	-6.7798681**
miR5534	CUUUAGACAACAGUAGAAUGG	113.437	0.7896	-7.1665574**
miR1135	UUCUCUCAAGUAAUUCUGACGCGGA	74.1634	0.5109	-7.18152265**
miR5176	UGGAUGAUGUGGAUUAAU	29.1208	0.1858	-7.29215568**
miR5029	UAUGAAAGACGAACAACUGCAAA	498.792	2.8796	-7.43642552**
miR1074	GGGGUUGUGUAGUUGGUUAU	773.847	4.1337	-7.54847123**
miR3440	UGGAUUGGACAAGAAAGGU	89.993	0.4645	-7.59799037**
miR1439	UUUUGGAAGGGAUGUAUU	48.5962	0.1858	-8.0309492**
miR5568	CAGACGACUUAAAUUCGCGA	714.129	2.4616	-8.18044416**
miR1523	AUGGGAUAAAGUAGGUAA	121.698	0.418	-8.18558919**
miR5211	UCGCAGGGGAGAUGGGACCGC	147.865	0.4645	-8.31439018**
miR5157	AGAGGUUGUAUGGCUUAAAAAGUU	22.0598	0.0464	-8.89307916**
miR5224	CGGAAGACAUUGUCAGGAA	740.065	1.5327	-8.91543326**
miR1847	UUCUAGUUUGAGUUGUGGUAC	142.696	0.2787	-9.0000212**
miR5142	AGUAAUGAUUGAUAGGGAU	114.36	0.1393	-9.68117528**
miR158	UCCCAAUUCGGCAAAGCA	10.6607	0.01	-10.05808647**
miR2921	AAGAACUUAAUAGAAUUUGAGCA	11.2145	0.01	-10.13114959**
miR5014	AACUUAUUUUGUACAAACU	53.9958	0.0464	-10.18450667**
miR2594	CCAUGGCCAGGAUGAAGG	12.8298	0.01	-10.32528292**
miR1105	UUCGGAUGAGAAGAUGGUGUC	121.606	0.0929	-10.354247**
miR2612	GAUAGUGAACUAGUACCG	13.4297	0.01	-10.39121131**
miR843	UUUAGGUAGAGCGUCUGGA	13.4297	0.01	-10.39121131**
miR5209	CGAGGAGGUGGAUUUUUAA	15.5988	0.01	-10.60721923**
miR782	ACAAACAGAGUUGGAUUUCUU	17.3986	0.01	-10.76475548**
miR5559	UCUGGUGAAGUGUUCGGAUC	1618.77	0.8825	-10.84101017**
miR5028	AGAUUGGGUGUAUUAGAGUU	18.5524	0.01	-10.85739017**
miR435	UGAUCCGGUGUGGGUUGA	18.6908	0.01	-10.86811255**
miR858	UGUACGACAGAUAACGAAGAU	19.06	0.01	-10.89633233**
miR5023	AAUUGGUAUGGAUAAGGGGAA	19.5677	0.01	-10.93425838**
miR1446	CGAACUCUCUCCCUCAAC	366.848	0.1858	-10.94721705**
miR5074	GUAAGGCCACCGUGCCGGCGACGC	26.9517	0.01	-11.3961606**
miR3443	GUGCAUUUGAGAUUGAGGU	131.805	0.0464	-11.47199392**
miR163	UUGAAGAAGAGAUUGGAAUUCAU	33.1359	0.01	-11.69417933**
miR1077	UUAAGUGUUCGGAUCGCGGC	1419.12	0.3716	-11.898958**
miR1448	CUUUUGCCAACUCCUCCCAUGC	48.1347	0.01	-12.23286182**
miR2925	UAGGACGGCGCGGAGCUUCGU	56.7186	0.01	-12.46960626**
miR1869	UGGAACAAUGUAGGCAAGGGAAGUA	4777.75	0.5109	-13.19100254**
miR5473	UGUGGUACGGGCUCAAAGGU	93.7311	0.01	-13.19431176**
miR5137	AGCGAAGAGAGAAAGAUGGGCU	128.205	0.01	-13.64617005**
miR1166	AGGUUCGUGACCUUCAUGGGC	250.134	0.01	-14.61041613**
miR5661	AGAGUAGAAUCAUGUAGGCUG	418.583	0.01	-15.35322758**
miR3694	AUUCAAGGGUGCGGCGCGAGCGGC U	640.519	0.01	-15.96695738**
miR3462	GUUCGGGUUCGGGCGACG	1781.81	0.01	-17.44297644**
Equally expressed miRNAs
miR5632	UUAUUGAUAGUUGGAUAAG	17.3525	40.7793	1.23269348**
miR832	UUUACUCCCAAUCCAAGACAA	4.7996	11.8437	1.30313377**
miR5649	AUUGCAAUUGUUGGUCUAUAU	14.9988	38.4106	1.35665742**
miR5254	AGCGGUGGAAGCAAUUGUGUA	323.19	155.779	-1.05288317**
miR5052	UCCCGUGGACGUAGGCAUA	91.6544	44.0305	-1.05770091**
miR831	AUCAAGAUUACAAGGAGAUGGAGA	16.1987	7.6171	-1.0885643**
miR159	UUUGGAUUGAAGGGAGCUCUA	244.458	101.809	-1.26372034**
miR5149	AGAGGCUUGUGACGAUUUGGGA	19.2446	7.5242	-1.35484358**
miR1023	AGACUGAGAAUUGAAGAGAGUGCA	16.0141	13.5157	-0.244706
miR1026	UGAGAAAAACUUUGUAGAGCGAGCA	185.616	151.599	-0.292065
miR1067	ACACACUGAAGUAUAUGUCCA	21.4137	26.7063	0.318646
miR1078	CUUGAUUGAUUGUUGGAU	104.438	100.183	-0.0600033
miR1114	AAGUGGAAAACAUUGAGUCAG	9.6915	12.0294	0.311773
miR1134	CAGAACAAAGAAGAAGAAGAAGAU	11.676	17.8352	0.611181
miR1144	UGGGUUUAUGUGCGGCAGGCAG	10.2915	9.9858	-0.0435034
miR1148	CCACCGGCAGGGGGACAGG	10.43	14.4446	0.469791
miR1162	CGGCUUAAUUUGACUCAACACG	25.8903	28.2854	0.127646
miR1168	UCGUGGACAAGGCCAAGGCA	106.607	114.164	0.0988006
miR1171	AGUGUGGAGUGGGAGUGGGAGUGG	174.725	196.651	0.170555
miR1310	GGCAUCGGGGGCGCAACGCC	91.5621	60.8903	-0.588538
miR1441	CCACAUGUCGGAACAAGGUUU	30.1361	27.5888	-0.12741
miR1445	UCCCUUGUAGAUCUAGUAGAAGA	50.0269	35.7168	-0.486101
miR1507	UCUUCAUUCCACACGUCGUCU	11.0299	8.2673	-0.415932
miR1515	UCAUUUUUGCGUGCAAUGAUCC	9.0454	15.1413	0.743233
miR156	UGACAGAAGAGAGUGAGCAC	32511.4	22980.4	-0.500544
miR160	GCGUACGAGGAGCCAAGCAUA	881.977	942.662	0.0959997
miR162	UCGAUAAACCUCUGCAUCCAG	72.5943	105.014	0.532651
miR164	UGGAGAAGCAGGGCACGUGCA	710.898	572.443	-0.31251
miR166	UCGGACCAGGCUUCAUUCCCC	22220.8	42066.1	0.920744
miR167	UGAAGCUGCCAGCAUGAUCUGA	12331.1	16719.4	0.439229
miR168	UCGCUUGGUGCAGGUCGGGAA	3703.97	4202.13	0.182048
miR169	CAGCCAAGGAUGACUUGCCGG	33.6435	38.968	0.211962
miR171	CGAGCCGAAUCAAUAUCACUC	164.664	124.196	-0.406908
miR172	AGAAUCUUGAUGAUGCUGCAU	1056.38	1115.02	0.0779453
miR1858	GUGAUGAGGAGGAGUGGGGUC	24.3212	19.1821	-0.342454
miR1861	UGAUCUUGAGGCAAGAAGCUGU	17.1679	12.401	-0.469257
miR1863	AGAGUUUGUGGCUGUAUCAUUACU	73.9788	79.7473	0.108324
miR2089	UUACCUAUGCCACCCAUUCC	68.9023	83.5559	0.27819
miR2199	UGAUAACUCGACGGAUCGC	761.756	546.852	-0.478178
miR2617	UGAGUGUGAGCAUGCCUGU	656.672	417.315	-0.654036
miR2631	UGACACCUACGAUGGCACAC	18.7831	24.1053	0.359915
miR2636	UUUGUGUUGAAGAUGGCUGAAUAU	30.4592	28.0997	-0.116323
miR2643	UUUGGGAUGAAAUUGAAA	49.1962	69.1577	0.491343
miR2665	UCAUUUCAGGAAGAAUUGCA	33.4128	39.6182	0.245762
miR2670	UCUCAACAUGGACGUGAUCAA	12.8298	21.4115	0.738887
miR2864	UUGUUUGAUUGUAUUAAGGUA	27.6901	30.7006	0.148897
miR2870	CUAACAGUUUGGUGGACGACAAAU	19.9369	20.6683	0.0519786
miR2911	GCCGGCCGGGGGACGGACUGGGA	15773.3	10264.3	-0.619844
miR2916	GGGCUCGAAGACGAUCAGAU	217.183	168.18	-0.368905
miR2928	AAUGAAGACGACUGUUUUG	256.226	330.926	0.36909
miR2938	AUCUUCUGAGAAGGGUUCGAG	156.034	96.8858	-0.687503
miR319	AGCUGCCGACUCAUUCAUUCA	10.753	12.5868	0.227172
miR3445	CUGAUUAGUGAGAAGAUGAUCCCA	25.2442	26.5205	0.071156
miR3446	CUUGGAAGCGUAGACGUAGGCAGG	29.6746	22.2475	-0.415585
miR3460	GAGGAAUCUGCAGCUGAGG	67.1947	85.5066	0.347688
miR3463	UGCACGUGGGCUCAGGAGAGG	15.1834	18.0209	0.247176
miR3515	AAAUGUAGAGCAAAAUGAAGGUAU	8.9531	11.6579	0.380849
miR3627	UCUGUCGCAGGAGAGAUGGCGC	40.5199	56.1993	0.471922
miR3630	UCUUGGGAAGUCCUCGUGUUGCAC	165.356	157.358	-0.0715266
miR3633	UUACCUAUGCCACCCAUUCCUU	74.9941	88.5255	0.239316
miR3704	GGUCAUGGGAGGAUUGGAAAAA	13586	15112.9	0.15366
miR390	AAGCUCAGGAGGGAUAGCGCC	956.694	1208.01	0.336498
miR3948	AGGAGUGUGGAGUGGGAGUGGGAG	223.69	158.566	-0.496421
miR3950	UAUUUUCUGCAACAUGAUUGU	35.1665	36.6457	0.0594422
miR3951	UAGAUAAAGAUGAGAGAAAAA	251.15	439.098	0.805995
miR3952	UGAAGGGCCUUUCUAGAGCAC	16.5679	17.8352	0.106337
miR3954	UUGGACAGAGAAAUCACGGUCA	83883.1	122763	0.54942
miR396	GCUCAAGAAAGCUGUGGGAGA	398.784	466.547	0.226415
miR397	UCAUUGAGUGCAGCGUUGAUG	339.204	307.285	-0.142577
miR398	UGUGUUCUCAGGUCGCCCCUG	15.2757	14.3982	-0.08535
miR403	UUAGAUUCACGCACAAACU	111.268	154.897	0.477263
miR408	ACGGGGAACAGGCAGAGCAUG	438.104	553.587	0.337535
miR415	AAAAGAUGCAGAAGGCAGAACAU	16.3833	16.8598	0.0413614
miR419	UUGAUGAAUGGCUAGGAUUUG	41.4429	50.2078	0.276787
miR4249	UAAUUAUGAGAAGUAUGAGCUA	18.9216	25.0342	0.403866
miR4355	CACGUCUGGCUGGGUGUCACGCA	768.309	777.223	0.0166412
miR4366	CUCUUUAGAGCUUUGUUGG	46.0579	56.8496	0.303702
miR5525	UCAAUCCUUGUGGAGACGAUCUGAA	5.9995	11.2399	0.905715
miR529	GAAGAAGAUAGUCGUGAG	19.8446	35.1594	0.825164
miR5198	UGGGGUAAAGAGAUUGGGGA	6.9687	11.4721	0.719168
miR5250	UGAUGCAUGUUGAUACGGAUC	14.5373	23.7338	0.707184
miR845	CAAGUGGUAUCAGAGCUAAGG	47.304	76.7283	0.697797
miR482	UCUUACCUAUGCCACCCAUUCC	183.863	296.788	0.690806
miR5641	UGUAAGUAGAUGAUGAGAAUUA	51.8729	82.3018	0.665943
miR5148	GAGGCCUAGAAAUGUCAUACUCAU	9.2762	14.6304	0.657363
miR473	ACUCUCCCUCAAGGGCUUCGC	47.3963	72.9662	0.622454
miR5139	AACCUGGCUCUGAUACCA	60.7799	86.0639	0.501814
miR5643	AGACUUUUAAGAUGGUGGC	20.4907	27.7281	0.436379
miR5524	GAAAAAUGUGGAUUCAUGACGG	20.1677	26.2418	0.37982
miR5227	UGAAGAUGAAGAUGUUGAUGAU	73.5635	90.5692	0.30003
miR5077	UUCACGUCGGGUUCACCA	347.142	423.538	0.286967
miR5080	AAAAGGAUUACCGGUUACAG	9.4146	11.147	0.243684
miR4403	ACGACACGAACACGACCCGAUGAC	22.2444	25.9632	0.223026
miR894	GUUUCACGUCGGGUUCACCA	1458.67	1682.5	0.205949
miR5658	AUGAAGAUGUUGAUGAUGAUGAA	29.2593	33.1622	0.180644
miR5373	UGUCUUGAUUUUAGAUGCAUG	138.497	148.533	0.100934
miR444	UUGGGCUUGUUGCAAGUAG	371.463	391.491	0.0757595
miR5539	AAGAAAACGGGAUGGCGAGCU	47.4886	47.0031	-0.0148253
miR5244	UUAUCGGAUGAAGAUUGUUGG	55.9802	53.459	-0.0664838
miR5483	AUUUUCUUUGGAUCUGUAUGGUAU	35.4895	32.7442	-0.116153
miR477	ACCUCCCUCGAAGGCUUCCAA	735.865	665.103	-0.145865
miR5376	UGAGAGGGUUUGAAGAAUUUGGGC	44.3965	39.1537	-0.181297
miR5237	UUAAAAGAUUGUAAGUGUUGGGAU	14.8142	13.0048	-0.187937
miR5059	CGUUCCUGGGCAGCAACACCA	232.643	203.943	-0.189952
miR811	AAGUGUAGAUCAGAAAUGGCGU	103.007	89.8725	-0.196795
miR479	UGUGAUAUUGGUUCGGCUCAUC	892.084	774.482	-0.203947
miR5656	AGUGAGUGAGAGAUUGGGUGU	25.1057	21.5973	-0.217164
miR5666	AGGGACAUAGAGGCAUUUACU	127.559	109.473	-0.220598
miR5369	UGAGAAAGGAGAGAUGGUGCA	283.316	242.818	-0.222537
miR5565	UUUUGUUGGAAGAUUGUCGGA	14.1681	11.7972	-0.264202
miR5234	UUUGUUAUGGAUGGCUGAAGG	38.8123	32.1869	-0.27004
miR5298	UGAGGAAAUGAAUAUGAAGACAA	17.6755	14.584	-0.277365
miR5054	GUUCCCCACAGACGGCGCCA	410.137	335.338	-0.29049
miR5015	UGUGGUUGUUGUUGAGUGUGUAUG	24.6442	19.9717	-0.303291
miR4393	UUGAAUAAGGGACACAGAGAC	11.2145	9.0569	-0.308276
miR861	CUUGGAGAAAUUAUGAGCGUCAGA	30.2746	24.384	-0.312173
miR841	UACGAGCCACUUGAAGAUGAAC	20.9984	15.6522	-0.423914
miR952	AACGAGGAUCCAUUGGAG	561.048	408.583	-0.457496
miR5291	GUGGAUUGAUGGAUUGGAUUGGAU	17.4448	12.6797	-0.460276
miR5501	ACUUGUGGCUAGGGGUGA	19.1985	13.9337	-0.462415
miR5558	UGAGACUUUAGAAUUAGAAAUGGC	306.207	218.295	-0.488228
miR4414	UGUGAAUGAUGCGGGAGAUAA	32.4436	20.2039	-0.6833
miR5544	AGAUGACAAGGAGUAGAAGAUGGU	11.1222	6.7811	-0.713851
miR5657	UGGACAAGGAAGAUUGAGGUG	22.3367	12.5403	-0.832844
miR5072	UUCGUUCCCCAGUGGAGUCGCCA	13.8912	7.5242	-0.884561
miR5671	CAUGGUGGUGACGGGUGAC	114.083	60.8903	-0.905805
