# Supplementary material for: Identification of boron-deficiency-responsive microRNAs in Citrus sinensis roots by Illumina sequencing
Source: BMC Plant Biol. 2014 May 7;14:123. doi: 10.1186/1471-2229-14-123 (PMC4041134; doi:10.1186/1471-2229-14-123)
Supplement: Additional file 4 — List of novel miRNAs in Citrus sinensis roots. [file 1471-2229-14-123-S4.xls]

## Sheet: Additional file 4
Additional file 4: List of novel miRNAs in Citrus sinensis roots. * and ** indicates a significant difference at P < 0.05 and P < 0.01, respectively.
miRNA	Location of miRNAs	MFE	MFEI	Sequence	miR* Sequence	Expressed		Normalized read count		Fold change
						Control	B-deficiency	Control	B-deficiency
Up-regulated miRNAs
novel_mir_212	scaffold_4:4045480:4045585:+ 106(nt) scaffold_82:283603:283727:125(nt)	-55.20(kcal/mol) -38.80(kcal/mol)	1.24 0.80	UUCCACAGCUUUCUUGAACUG	GTTCAATAAAGCTGTGGGAAGA	0	17062	0.01	792.457	16.274045**
novel_mir_47	scaffold_147:517:694:- 178(nt) scaffold_164:90015:90192:- 178(nt)	-50.00(kcal/mol) -50.00(kcal/mol)	0.76 0.76	UUCCACAGCUUUCUUGAACU	TTCAAGAAATCTGTGGGAAG	0	6926	0.01	321.683	14.973353**
novel_mir_227	scaffold_53:1201213:1201315:- 103(nt)	-62.10(kcal/mol)	1.1	UCGCAGGGGAGAUGGGACCAAC	CGGTGCCATCCTCCTGCGATA	0	4425	0.01	205.522	14.327007**
novel_mir_42	scaffold_138:158620:158754:- 135(nt)	-58.72(kcal/mol)	1.32	UCCCUACUCCACCCAUGCCAUA	TGGTATGGGTGAGTAGGGAAG	0	4253	0.01	197.534	14.26981**
novel_mir_226	scaffold_53:1195170:1195285:- 116(nt)	-60.00(kcal/mol)	0.92	UUGUCGCAGGAGCGGUGGCACC	CAAGTGCCAGCATCCTGTGACAAG	0	2244	0.01	104.224	13.347403**
novel_mir_134	scaffold_27:1650451:1650560:+ 110(nt) scaffold_27:1650451:1650560:- 110(nt)	-67.60(kcal/mol) -73.10(kcal/mol)	1.34 1.44	UUUGUCCACGGAUUGGGGCCA	GCCCCAATCCGTGGACAAAGGAAA	0	370	0.01	17.1849	10.746926**
novel_mir_13	scaffold_10:5361338:5361471:+ 134(nt)	-46.60(kcal/mol)	1.02	UUCCACGGCUUUCUUGAACUU	GCTCAAGAATGCCGTGGGAAA	0	320	0.01	14.8626	10.537471**
novel_mir_11	scaffold_10:3256577:3256882:+ 306(nt)	-97.17(kcal/mol)	1.59	UAACGGUUGUAACAGAAAAG	TACTTTTCTGTTATAACCGTTAGT	0	204	0.01	9.4749	9.8879669**
novel_mir_124	scaffold_25:2292246:2292368:- 123(nt)	-55.40(kcal/mol)	1.02	GCAGCGUCCUCAAGAUUCACA	GTGAGAATCTTGATGATGCTGCAA	0	147	0.01	6.8275	9.4152136**
novel_mir_275	scaffold_79:1118371:1118479:+ 109(nt)	-62.50(kcal/mol)	1.17	UGGAUGCAAUUGUGGCACGGU	CCACAGTTGCATCCAACCGT	0	124	0.01	5.7593	9.1697497**
novel_mir_218	scaffold_4:4121679:4121793:- 115(nt)	-60.70(kcal/mol)	1.06	GCUCACUCUCUAUCUGUCACC	AGGTGACAGAAGAGAGTGAGC	0	118	0.01	5.4806	9.09819**
novel_mir_126	scaffold_26:1389646:1389858:+ 213(nt)	-88.10(kcal/mol)	1.18	UUGAGAAGUGUAGUAUUAUUU	ATAATACTACACTTCCGAAGT	0	84	0.01	3.9014	8.6078481**
novel_mir_193	scaffold_3:7139689:7139780:- 92(nt)	-62.90(kcal/mol)	1.4	UCCAGCUGUGGUAUGGUACCA	ACCACTGTGGTACCATACCACAGC	0	82	0.01	3.8085	8.5730791**
novel_mir_88	scaffold_1:2382254:2382354:- 101(nt) scaffold_38:1164841:1164941:- 101(nt)	-52.70(kcal/mol) -62.70(kcal/mol)	1.06 1.48	UGGCUAGGUGCAGCUGUGGUA	CCATACTACAGCTGCACCTAA	0	65	0.01	3.019	8.237927**
novel_mir_63	scaffold_16:4058217:4058317:+ 101(nt) scaffold_20:1808503:1808603:+ 101(nt)	-42.50(kcal/mol) -38.12(kcal/mol)	1.11 0.99	UCCAAAGGGAUCGCAUUGAUCC	ATCATGCTATCCCTTTGGATTA	0	56	0.01	2.601	8.0229226**
novel_mir_308	scaffold_93:19898:19974:- 77(nt)	-26.20(kcal/mol)	0.85	UGGGUGCUGGAAGUAAGGUCUA	TTATAGGCCATATCTTGTGTTCAG	0	37	0.01	1.7185	7.425006**
novel_mir_44	scaffold_13:3683942:3684061:- 120(nt) scaffold_21:1413284:1413406:+ 123(nt) scaffold_84:318137:318249:+ 113(nt)	-52.90(kcal/mol) -52.40(kcal/mol) -36.30(kcal/mol)	1.63 1.42 1.19	UUUUCAUCAAACGGUUGUGGA	CAACCGTTTGATGAAAATC	0	36	0.01	1.672	7.385431**
novel_mir_184	scaffold_38:639518:639628:- 111(nt)	-67.90(kcal/mol)	1.36	AGACUGUACCUUACGUUGCAU	ATGCAACGTAAGGTACAGCCTCTC	0	35	0.01	1.6256	7.3448285**
novel_mir_299	scaffold_8:216532:216657:- 126(nt)	-54.40(kcal/mol)	1.17	CGCUAUCUAUCCUGAGUUUUC	AAAGCTCAGGAGGGATAGCGCC	0	26	0.01	1.2076	6.9159989**
novel_mir_155	scaffold_2:8487563:8487682:- 120(nt)	-60.86(kcal/mol)	1.1	UACAACAGUAGUACUAUACCA	CAGCTGTGGTATAGTACTAC	0	24	0.01	1.1147	6.8005117**
novel_mir_203	scaffold_46:1199628:1199781:+ 154(nt)	-57.60(kcal/mol)	0.91	AUACAGAGUCUGUAACGUAGC	TACGTTACAGATTCTGTATGT	0	24	0.01	1.1147	6.8005117**
novel_mir_318	scaffold_9:4621650:4621772:+ 123(nt)	-53.10(kcal/mol)	1.17	GGAAUGGCGGCUGGUUCAAAG	TTGGACCAGGCTTCATTCCTCT	0	24	0.01	1.1147	6.8005117**
novel_mir_263	scaffold_6:4465838:4465973:- 136(nt)	-55.10(kcal/mol)	1.16	UUCCAAAGGGAUCGCAUUGAUC	TCATGCGATCCCTTCGGAATT	0	22	0.01	1.0218	6.674969**
novel_mir_264	scaffold_6:4465838:4465973:- 136(nt)	-55.10(kcal/mol)	1.16	UCAUGCGAUCCCUUCGGAAUU	TTCCAAAGGGATCGCATTGATC	0	22	0.01	1.0218	6.674969**
novel_mir_95	scaffold_1:12699418:12699543:- 126(nt) scaffold_38:1818062:1818179:+ 118(nt) scaffold_1:13091675:13091792:- 118(nt)	-66.80(kcal/mol) -68.20(kcal/mol) -46.70(kcal/mol)	1.13 1.2 0.79	UGCAACUGUGGCACAAUACCA	GTGGTACCGTACCACTGTTGC	384	1396	17.7217	64.8382	1.871327**
novel_mir_98	scaffold_1:13091675:13091792:- 118(nt)	-46.70(kcal/mol)	1.1	UUCCCUAGUCCCCCUAUUCCUA	TGGAATTGGGTGCTAGGGAAGG	482	1721	22.2444	79.9331	1.8453509**
novel_mir_248	scaffold_61:383250:383341:- 92(nt)	-48.20(kcal/mol)	1.31	AAAUUCGGUUCGAAUUCGGUU	AACCGAACCGAACCGAATCGA	14	42	0.6461	1.9507	1.5941625**
novel_mir_40	scaffold_132:152406:152513:+ 108(nt) scaffold_39:1205756:1205862:- 107(nt)	-61.40(kcal/mol) -69.70(kcal/mol)	1.54 1.71	GGGGGAUGUAUCUUACAUGCA	TATGTAAGATACATTCTCCTC	231	671	10.6607	31.1651	1.5476292**
novel_mir_79	scaffold_19:3674663:3674777:- 115(nt)	-42.40(kcal/mol)	0.92	ACCAGCGCUGCACUCGAUCAU	ATCATTGAGTGCAGCGTTGAT	106	306	4.8919	14.2124	1.5386834**
novel_mir_135	scaffold_27:1876965:1877092:+ 128(nt)	-74.70(kcal/mol)	1.1	UUUGAACUCCUCGAAGCCUGC	TGGCTTCGAGGAGTTCAAAGGCTC	380	1076	17.5371	49.9756	1.5108137**
novel_mir_34	scaffold_12:4095925:4096035:+ 111(nt) scaffold_4:5369581:5369689:- 109(nt)	-74.52(kcal/mol) -53.20(kcal/mol)	1.4 1.25	AGGCUGUACCUUACGUUGCAU	ATGCAACGTAAGGTACAGCCTCTC	192	506	8.8608	23.5015	1.407244**
novel_mir_133	scaffold_27:1130648:1130824:+ 177(nt)	-48.05(kcal/mol)	0.7	GGGGACGUAAGUUACGUGCA	TACTTTTGCACGTAACTTAGCGCC	11	27	0.5077	1.254	1.3044892**
novel_mir_131	scaffold_27:527030:527123:+ 94(nt)	-43.40(kcal/mol)	0.98	AGAUCAUGCGGCAGUUUCACC	GATGAAGCTGCCAGCATGATCT	979	2322	45.1811	107.847	1.2551947**
novel_mir_252	scaffold_65:567921:568045:- 125(nt)	-62.80(kcal/mol)	1.52	AGGGACAAGCUAAAAGACCAA	TGTCTTTTAGCTTGTTCCTTAC	9544	22579	440.458	1048.7	1.2515231**
novel_mir_81	scaffold_1:3867559:3867796:+ 238(nt) scaffold_1:3994409:3994629:+ 221(nt) scaffold_1:3867558:3867796:+ 239(nt)	-85.30(kcal/mol) -85.50(kcal/mol) -88.80(kcal/mol)	1.05 1.14 1.06	CACAUAUCAAAGCAUACUUCA	AAGTATGCTTTGATATGTGG	14	32	0.6461	1.4863	1.201896**
novel_mir_267	scaffold_71:575643:575747:- 105(nt)	-42.40(kcal/mol)	1.15	UCAACCCAAGAUUUGUUCCCA	AACTCTTGGGTTGGATCTAATGGT	21	47	0.9692	2.1829	1.1713797**
novel_mir_174	scaffold_35:1580594:1580719:- 126(nt) scaffold_56:144566:144690:- 125(nt) scaffold_5:1851077:1851192:- 116(nt)	-68.50(kcal/mol) -56.50(kcal/mol) -59.70(kcal/mol)	1.13 0.94 1.07	UGCAACUGUAGCACGGUACCA	TGGTACCGTGCCACAGTTGCA	798	1680	36.8279	78.0288	1.0832076**
novel_mir_91	scaffold_1:5093836:5093934:- 99(nt)	-52.60(kcal/mol)	1.16	AGAUCAUCUGGCAGUUUCACC	TGAAGCTGCCAGCATGATCTAAACT	173	360	7.984	16.7205	1.0664344**
novel_mir_224	scaffold_53:1195184:1195273:+ 90(nt)	-47.20(kcal/mol)	0.83	UCACAGGAUGCUGGCACUUGC	AGGTGCCACCGCTCCTGCGACAAG	233	472	10.753	21.9224	1.0276665**
novel_mir_249	scaffold_63:920569:920662:+ 94(nt) scaffold_63:920569:920662:- 94(nt)	-52.60(kcal/mol) -55.50(kcal/mol)	1.75 1.85	CUCAUGGGAUUAAAAAUUUGG	AATTTTTAATCCCATGAGTAT	28	56	1.2922	2.601	1.009237**
Down-regulated miRNAs
novel_mir_187	scaffold_3:1038371:1038469:+ 99(nt) scaffold_3:1038371:1038467:- 97(nt)	-40.90(kcal/mol) -39.80(kcal/mol)	1.15 1.14	UUAGGUUGCAUCUUCUUUUUC	AAGAAAAAGAAGATGCAACCT	47	22	2.1691	1.0218	-1.085984**
novel_mir_101	scaffold_116:151816:151952:+ 137(nt) scaffold_20:3200371:3200502:+ 132(nt)	-74.10(kcal/mol) -55.30(kcal/mol)	1.08 0.95	UGCAACUGUAGUACCGUGCCA	TGTGGCACGGTACTACAGTTGCACC	442	179	20.3984	8.3138	-1.294876**
novel_mir_207	scaffold_49:195020:195123:- 104(nt) scaffold_49:246191:246294:- 104(nt) scaffold_49:260779:260884:- 106(nt)	-42.00(kcal/mol) -42.00(kcal/mol) -41.70(kcal/mol)	0.96 0.96 0.84	GUGCUCUCUACCAUUGUCAUA	TCTGACAATGAGAGAGAGCACAC	633	213	29.2131	9.8929	-1.56215**
novel_mir_209	scaffold_4:1834589:1834707:+ 119(nt)	-44.20(kcal/mol)	1.16	CUGAUGAGAGAGCGAAUGAUA	TCATTCGCGCTCTCATCATTA	139	44	6.4149	2.0436	-1.650314**
novel_mir_52	scaffold_159:106629:106730:- 102(nt) scaffold_159:106614:106740:- 127(nt)	-56.10(kcal/mol) -67.40(kcal/mol)	1.2 1.11	GUGACAGAAGAUAGAGAGCGC	GCTCTCTGTGCTTCTGTCATCA	126604	31103	5842.8	1444.6	-2.01599**
novel_mir_285	scaffold_84:465241:465348:- 108(nt)	-50.50(kcal/mol)	0.95	GGAAACCCUAGGGGGAGGUCG	AACCTCCCTCGAAGGCTTCCAATAA	6732	1639	310.683	76.1245	-2.029012**
novel_mir_356	scaffold_18:3883904:3884013:- 110(nt)	-39.20(kcal/mol)	0.74	CAGUGUACUUGAAAUCACCAC	GGTGATTTTTGGTGCACGGCC	24	0	1.1076	0.01	-6.791293**
novel_mir_325	scaffold_106:205160:205277:- 118(nt) scaffold_106:405917:406034:- 118(nt) scaffold_106:613924:614041:- 118(nt)	-47.05(kcal/mol) -37.55(kcal/mol) -43.25(kcal/mol)	1.11 0.88 1.02	AACUGCUAUAACUUACGGCCU	GACTGTAAGTTATAGCCGACTGTA	27	0	1.2461	0.01	-6.961276**
novel_mir_350	scaffold_16:636446:636566:- 121(nt)	-48.50(kcal/mol)	0.61	GGGCACCCGUUGCUAUCGUCGAA	TCGAACACCGGCTGCCCAGC	27	0	1.2461	0.01	-6.961276**
novel_mir_448	scaffold_6:658387:658558:+ 172(nt)	-18.37(kcal/mol)	0.56	AGGAAUCGUAAUUAAAAUGA	GTATTTTGATTATTGCAA	32	0	1.4768	0.01	-7.206331**
novel_mir_373	scaffold_21:2102115:2102220:+ 106(nt) scaffold_21:2102114:2102221:- 108(nt)	-72.30(kcal/mol) -72.80(kcal/mol)	1.48 1.47	AAUGGCUGUGGUGGGUGGUCU	AGGTAGACCACCCACCACAGC	94	0	4.3381	0.01	-8.76092**
novel_mir_326	scaffold_10:3256576:3256883:+ 308(nt)	-98.57(kcal/mol)	1.6	UAACGGUUGUAACAGAAAAGU	TTTTGTTATAACCGTTAGTTGA	120	0	5.538	0.01	-9.113221**
novel_mir_404	scaffold_421:279:511:+ 233(nt) scaffold_421:2808:3040:+ 233(nt)	-91.40(kcal/mol) -91.40(kcal/mol)	0.63 0.63	GUCCGCCGGACUCGGAAUGGCAA	CTGGCCAACTTCGTCCGCCGGACT	166	0	7.6609	0.01	-9.58137**
novel_mir_398	scaffold_3:3814868:3815010:+ 143(nt)	-52.80(kcal/mol)	0.97	CAUGUUUCGGGUUUGUGCGUG	TTAGATTCACGCACAAACTCG	183	0	8.4455	0.01	-9.722039**
novel_mir_471	scaffold_9:4701859:4701979:+ 121(nt)	-41.90(kcal/mol)	0.87	UUGGACCAGGCUUCAUUCCAC	GGAATGTTGTCTGGCTCAAGG	388	0	17.9063	0.01	-10.80625**
novel_mir_379	scaffold_25:2292246:2292368:- 123(nt)	-55.40(kcal/mol)	1.02	GCAGCGUCCUCAAGAUUCAC	CTGAGAATCTTGATGATGCTGCA	437	0	20.1677	0.01	-10.97783**
novel_mir_470	scaffold_9:4621640:4621784:+ 145(nt)	-58.70(kcal/mol)	1.12	UUGGACCAGGCUUCAUUCCUC	GGAATGGCGGCTGGTTCAAAGCT	630	0	29.0746	0.01	-11.50554**
novel_mir_371	scaffold_20:648323:648525:- 203(nt)	-89.24(kcal/mol)	1.22	AGCAGGAAAGUGGCUGGUUGA	AACGAGTCACTTTTCTGTTAAC	712	0	32.859	0.01	-11.68207**
novel_mir_464	scaffold_93:590483:590609:+ 127(nt)	-39.59(kcal/mol)	0.89	UUGGGGGUAGAUUGAGGUUUA	TAAACCTCAACTTACCGCCAA	1524	0	70.333	0.01	-12.77999**
novel_mir_422	scaffold_53:1195182:1195274:- 93(nt)	-52.90(kcal/mol)	0.92	UCGCAGGAGCGGUGGCACCUGC	AAGTGCCAGCATCCTGTGACAAGA	2394	0	110.484	0.01	-107.452
novel_mir_341	scaffold_138:158620:158754:- 135(nt)	-58.72(kcal/mol)	1.32	UGGUAUGGGUGAGUAGGGAAG	TCCCTACTCCACCCATGCCATAG	53561	0	2471.85	0.01	-17.91525**
Equally expressed miRNAs
novel_mir_72	scaffold_19:651626:651754:+ 129(nt)	-41.70(kcal/mol)	0.75	UUCAAGAAAUCUGUGGGAAG	TTCCACAGCTTTCTTGAA	60	115	2.769	5.3413	0.947826
novel_mir_188	scaffold_3:2515620:2515773:+ 154(nt)	-47.24(kcal/mol)	0.73	GAUACUCAUUUAGGCAAGACG	TCTTGCTCAAATGAGTATTCCA	260	496	11.9991	23.0371	0.941033
novel_mir_127	scaffold_26:1391099:1391177:+ 79(nt)	-34.90(kcal/mol)	1.47	UGUGAGAUGAUUGUAAGUUAC	AACTTACAATCCCCTCACATGAAT	275	521	12.6913	24.1982	0.93106
novel_mir_217	scaffold_4:4081915:4082040:- 126(nt)	-39.40(kcal/mol)	0.89	UUGAGCCGCGCCAAUAUCACU	CGATATTGGTGAGGTTCAATCT	26	47	1.1999	2.1829	0.863332
novel_mir_64	scaffold_16:320443:320546:- 104(nt)	-50.80(kcal/mol)	1.06	UGCCUGGCUCCCUGUAUGCCA	TGGCGTATGAGGAGCCATGCA	880	1544	40.6122	71.7122	0.820305
novel_mir_57	scaffold_15:4341097:4341437:+ 341(nt)	-93.71(kcal/mol)	0.89	AGGUCAUCUUGCAGCUUCAAU	AGATTGAAGCTGCCAGCATGA	128	219	5.9072	10.1716	0.784
novel_mir_251	scaffold_64:1246869:1246958:- 90(nt)	-35.60(kcal/mol)	1.07	UUUUGUUGCAUGAUGCUGAUAA	ACCCGCATCATGCAACAAAAG	479	806	22.106	37.4353	0.759961
novel_mir_180	scaffold_38:116577:116711:- 135(nt) scaffold_38:308234:308362:- 129(nt)	-42.70(kcal/mol) -43.30(kcal/mol)	0.65 0.69	UUCAACUUUGAAAACGUCAUC	TGAGGTTTCCGAGGTTGAAGG	1268	2128	58.5185	98.8365	0.756151
novel_mir_137	scaffold_27:790922:791029:- 108(nt) scaffold_9:2782141:2782248:- 108(nt)	-59.80(kcal/mol) -61.50(kcal/mol)	1.54 1.58	UGCAUGUACCUUACAACUCUC	GGGGTGTAAGGTACATGCATGTAA	302	501	13.9374	23.2693	0.739466
novel_mir_160	scaffold_31:130844:130980:- 137(nt)	-51.40(kcal/mol)	1.21	ACUAACUGAUGGGGCAUUACA	ATGTGATGCCACATCAGTTTGTACA	646	1065	29.8131	49.4647	0.730453
novel_mir_145	scaffold_2:2008006:2008127:+ 122(nt)	-56.60(kcal/mol)	1.01	CGCUAUCCAUCCUGAGUUUCA	AAGCTCAGGAGGGATAGCGCCAG	510	839	23.5366	38.968	0.727384
novel_mir_17	scaffold_111:504260:504377:- 118(nt)	-57.80(kcal/mol)	1.17	UGAGGGAAGAGCUUAGAAGG	TTCTAAACTCTCTCCCTCATGG	137	218	6.3226	10.1252	0.679361
novel_mir_277	scaffold_7:3064042:3064125:+ 84(nt)	-59.10(kcal/mol)	1.26	UUUCUUCAUGAGAGCUGGCCA	TGTGGCCAGCTCTCATGAAGA	48	75	2.2152	3.4834	0.653059
novel_mir_113	scaffold_23:3169618:3169743:+ 126(nt)	-81.30(kcal/mol)	1.54	UACAACUGUGGCACGGUACCA	GTGATATCGTGCCACAGTTGTATC	81	126	3.7382	5.8522	0.646635
novel_mir_256	scaffold_67:1106519:1106687:- 169(nt) scaffold_67:1106531:1106677:- 147(nt)	-81.05(kcal/mol) -69.15(kcal/mol)	1.41 1.31	UGAGCUGUUUGGCUAUUCUCGC	GAGATAGCCAACGGCTCATG	53	80	2.446	3.7157	0.60321
novel_mir_107	scaffold_21:3778726:3778839:+ 114(nt)	-72.70(kcal/mol)	1.48	GGUGCAGCUGUAGUAUGGUAC	ATACTACAGCTGCATCTAGCCA	59	87	2.7229	4.0408	0.569497
novel_mir_89	scaffold_1:4851160:4851260:- 101(nt)	-62.30(kcal/mol)	1.37	UGGUUGGAUGCAGCUAUGGUA	CCACAGCTGCACCCAGCCATT	196	280	9.0454	13.0048	0.523788
novel_mir_50	scaffold_14:330329:330442:- 114(nt)	-77.50(kcal/mol)	1.28	AAUGCAACUGUGGCACGGUAC	TACCGTGCCACAGTTGCATCCAGC	860	1185	39.6892	55.0382	0.471687
novel_mir_96	scaffold_1:13073632:13073721:- 90(nt)	-38.13(kcal/mol)	1.09	AAUGGGUGCAUGGGCAAGAGA	TCCTTTCTTACCTATGCCACCCATT	10578	13124	488.177	609.554	0.320348
novel_mir_7	scaffold_108:152265:152346:- 82(nt) scaffold_108:467113:467194:- 82(nt)	-18.70(kcal/mol) -19.80(kcal/mol)	0.65 0.69	AUUUAUUGUUGAUAUGGGUCA	CAACCCAAATCACACAATCAA	42	52	1.9383	2.4152	0.317351
novel_mir_273	scaffold_76:635064:635187:+ 124(nt)	-48.40(kcal/mol)	1.08	CAAGAAACAAAUAAGGAGGAGGU	ACCTCCTTGTTGGTTTCTTGAGGA	49	60	2.2614	2.7867	0.301341
novel_mir_276	scaffold_7:2471951:2472056:+ 106(nt)	-66.80(kcal/mol)	1.31	GCUGAAUGCAACUGUGGCACG	CGTGCCACAGTTGCATCCAGTCGT	922	1114	42.5505	51.7405	0.282118
novel_mir_20	scaffold_119:222436:222561:+ 126(nt)	-56.00(kcal/mol)	1.35	UUGAGAAUGAUUGUCUUCCUG	CAGGGAGACAATCATTCTCAACA	58	69	2.6767	3.2048	0.259779
novel_mir_23	scaffold_11:3936507:3936655:+ 149(nt)	-65.00(kcal/mol)	1.45	GCAGCAUCAUCAAGAUUCACA	TGAGAATCTTGATGATGCTGCA	860	987	39.6892	45.8419	0.20792
novel_mir_117	scaffold_24:2225994:2226146:+ 153(nt)	-63.80(kcal/mol)	1.35	AUUUUAAAACGUGCGGAUGUCU	AGACGTTCGCACTTTTTAAAATGCA	1188	1308	54.8265	60.751	0.148035
novel_mir_189	scaffold_3:2682282:2682438:+ 157(nt)	-53.90(kcal/mol)	0.8	GGAAUGUUGUCUGGCUCGAGG	CGTCGGACCAGGCTTCATTCCCC	8025	8556	370.356	397.39	0.101643
novel_mir_149	scaffold_2:8285774:8286094:+ 321(nt)	-86.20(kcal/mol)	0.67	GCAAUGCUCUUGAAGGACUAC	GAGGTTCAAAAGGGTATTGGC	32336	33145	1492.31	1539.44	0.0448576
novel_mir_99	scaffold_1:13091869:13092011:- 143(nt) scaffold_1:13091880:13092001:- 122(nt)	-54.80(kcal/mol) -42.20(kcal/mol)	1.01 0.96	GGUCAUGGGAGGAUUGGCGAGA	TTGCCAACTCCTCCCATGCCGATG	143355	144600	6615.87	6716.05	0.0216829
novel_mir_68	scaffold_17:2182191:2182335:- 145(nt) scaffold_48:1392214:1392358:- 145(nt)	-41.43(kcal/mol) -45.95(kcal/mol)	1.36 1.44	UUGUACAAACUGAUAUGGCAU	TAATAACACATCAATTTGTACAAG	88	86	4.0612	3.9943	-0.023963
novel_mir_106	scaffold_21:1584143:1584266:+ 124(nt)	-45.14(kcal/mol)	0.96	UUGAGCCGCGUCAAUAUCUCC	AGGTATTGGCGCGCCTCAATT	91	87	4.1997	4.0408	-0.055645
novel_mir_66	scaffold_17:415117:415224:+ 108(nt) scaffold_1:6900486:6900592:- 107(nt) scaffold_2:5221458:5221565:+ 108(nt) scaffold_65:814007:814114:- 108(nt) scaffold_84:278542:278649:+ 108(nt)	-82.10(kcal/mol) -53.90(kcal/mol) -66.10(kcal/mol) -72.89(kcal/mol) -75.60(kcal/mol)	1.58 1.1 1.36 1.38 1.37	CUGGAUGCAACUGUGGUACGG	CCGTGCTACAGTTGCATCCAGT	73272	68769	3381.52	3194.03	-0.082296
novel_mir_200	scaffold_43:956409:956511:- 103(nt)	-37.80(kcal/mol)	1.22	UGCUUGUUGAUUGUCAUCUAA	TTAGATGACCATCAACAAACAT	355	321	16.3833	14.9091	-0.136033
novel_mir_176	scaffold_37:1226939:1227082:- 144(nt)	-62.05(kcal/mol)	1.08	GGAAUGUUGUUUGGCUCGAGGG	GATCTCGGACCAGGCTTCATTCCCG	1849	1621	85.3318	75.2885	-0.180654
novel_mir_186	scaffold_39:428372:428489:- 118(nt)	-47.00(kcal/mol)	1.05	UGUUGGAACGGCUCAAUCAAA	TGATTGAGCCGTGCCAATATC	3759	3294	173.479	152.992	-0.1813
novel_mir_97	scaffold_1:13086688:13086792:- 105(nt)	-37.94(kcal/mol)	0.98	AAUGGGAGGCUUGGCAAGAAG	TCTTGCCCACCCCTCCCATTCC	3830	3328	176.755	154.571	-0.193481
novel_mir_36	scaffold_12:196439:196599:- 161(nt) scaffold_136:36521:36680:+ 160(nt) scaffold_255:58:217:+ 160(nt) scaffold_39:412674:412833:- 160(nt) scaffold_4:2035166:2035325:- 160(nt) scaffold_7:5000726:5000887:- 162(nt) scaffold_8:370466:370625:- 160(nt)	-64.10(kcal/mol) -64.90(kcal/mol) -67.80(kcal/mol) -65.40(kcal/mol) -72.10(kcal/mol) -66.30(kcal/mol) -68.10(kcal/mol)	0.95 0.99 0.99 0.97 1.05 1.00 0.97	CAGAGUCUGUAACGUAGUUUU	TGCTACGTTACAGATTCTGTAT	1154	992	53.2574	46.0742	-0.209023
novel_mir_114	scaffold_23:2042226:2042383:- 158(nt) scaffold_67:328634:328785:- 152(nt)	-61.40(kcal/mol) -56.20(kcal/mol)	0.95 0.90	AUACAGAGUCUGUAACGUAGU	TACGTTACAGATTCTGTATGTAAC	326	278	15.045	12.9119	-0.220583
novel_mir_167	scaffold_33:2313615:2313695:+ 81(nt) scaffold_33:2313605:2313707:+ 103(nt)	-41.50(kcal/mol) -51.90(kcal/mol)	1.16 1.15	UCAAUGGUUAUGGCACUAAGA	TTTGTGCCATGGCCATTGACA	36	30	1.6614	1.3934	-0.25379
novel_mir_271	scaffold_75:359677:360009:+ 333(nt)	-97.70(kcal/mol)	0.77	UCUGAAGAAUCGGUAGGGCUU	ACGATTCTTTAGAGGTTATAGAAC	151	116	6.9687	5.3877	-0.37122
novel_mir_199	scaffold_40:1966053:1966376:- 324(nt)	-70.86(kcal/mol)	0.5	UACUAGACACAAGACAUGGCAU	TGTTTGGTGTCTCGGAGT	232	175	10.7069	8.128	-0.397569
novel_mir_74	scaffold_19:1002411:1002509:+ 99(nt) scaffold_21:1705750:1705874:+ 125(nt) scaffold_22:988755:988856:+ 102(nt) scaffold_25:3136154:3136275:+ 122(nt) scaffold_5:715526:715624:- 99(nt)	-49.70(kcal/mol) -62.10(kcal/mol) -47.50(kcal/mol) -47.70(kcal/mol) -41.10(kcal/mol)	1.07 1.08 1.03 0.98 1.01	UGAUUGAGCCGUGCCAAUAUC	GGATATTGGTGCGGTTCAATA	723	539	33.3666	25.0342	-0.414504
novel_mir_225	scaffold_53:1199050:1199182:+ 133(nt)	-58.99(kcal/mol)	0.91	UUGUCGCCGGAGAGAUAGCAC	CGCCATCTCCCGGTGACAAGA	547	381	25.2442	17.6958	-0.512545
novel_mir_284	scaffold_84:464006:464130:- 125(nt) scaffold_84:464016:464122:- 107(nt)	-58.00(kcal/mol) -47.20(kcal/mol)	0.95 0.88	CCGUUGAGGUAGGGCAGUUCGG	CCGAACTCTCTCCCTCAACGGC	24409	12452	1126.48	578.342	-0.961828
novel_mir_33	scaffold_12:4089434:4089628:+ 195(nt)	-61.60(kcal/mol)	0.67	UGAGGCCGUUGGGGAGAGUGG	CACTCTCCCTCAAGGGCTTCTGA	659	328	30.413	15.2342	-0.997374
novel_mir_296	scaffold_8:1668585:1668674:+ 90(nt)	-39.00(kcal/mol)	1.17	UAACGUACAUCCACACACAGCAA	TAACTGTTGCTGTGTATGGCG	74	58	3.4151	2.6939	-0.342232
novel_mir_85	scaffold_1:396288:396367:- 80(nt)	-34.60(kcal/mol)	1.27	CACUAUUUAUGUGAGAGGGUU	ATACAACTCTCTCACATTAATAGT	22	19	1.0153	0.8825	-0.202238
novel_mir_12	scaffold_10:4756947:4757053:+ 107(nt)	-52.91(kcal/mol)	0.9	GAAGUCCUUGGGGUUGAGUGA	ACTCTCCCTCAAGGGCTTCGC	187	152	8.6301	7.0597	-0.28977
