# Supplementary material for: Identification of boron-deficiency-responsive microRNAs in Citrus sinensis roots by Illumina sequencing
Source: BMC Plant Biol. 2014 May 7;14:123. doi: 10.1186/1471-2229-14-123 (PMC4041134; doi:10.1186/1471-2229-14-123)
Supplement: Additional file 5 — List of novel miRNAs in Citrus sinensis roots after removing these miRNAs with normalized read-count less than 10 TPM in two miRNA libraries constructed from control and B-deficient roots. [file 1471-2229-14-123-S5.xls]

## Sheet: Additional file 5
Additional file 5: List of novel miRNAs in Citrus sinensis roots after removing these miRNAs with normalized read-count less than 10 TPM in two miRNA libraries constructed from control and B-deficient roots. A 1.5-fold cut-off was set to determine up-regulated and down-regulated miRNAs in addition a P-value of less than 0.01. * and ** indicate a significant difference at P < 0.05 and P < 0.01, re…
miRNA	Sequence	Normalized read count		Fold change
		Control	B-deficiency
Up-regulated miRNAs
novel_mir_212	UUCCACAGCUUUCUUGAACUG	0.01	792.457	16.27404485**
novel_mir_47	UUCCACAGCUUUCUUGAACU	0.01	321.683	14.97335252**
novel_mir_227	UCGCAGGGGAGAUGGGACCAAC	0.01	205.522	14.32700732**
novel_mir_42	UCCCUACUCCACCCAUGCCAUA	0.01	197.534	14.26981045**
novel_mir_226	UUGUCGCAGGAGCGGUGGCACC	0.01	104.224	13.34740268**
novel_mir_134	UUUGUCCACGGAUUGGGGCCA	0.01	17.1849	10.74692574**
novel_mir_13	UUCCACGGCUUUCUUGAACUU	0.01	14.8626	10.5374708**
novel_mir_95	UGCAACUGUGGCACAAUACCA	17.7217	64.8382	1.87132704**
novel_mir_98	UUCCCUAGUCCCCCUAUUCCUA	22.2444	79.9331	1.84535086**
novel_mir_40	GGGGGAUGUAUCUUACAUGCA	10.6607	31.1651	1.54762917**
novel_mir_79	ACCAGCGCUGCACUCGAUCAU	4.8919	14.2124	1.53868338**
novel_mir_135	UUUGAACUCCUCGAAGCCUGC	17.5371	49.9756	1.51081369**
novel_mir_34	AGGCUGUACCUUACGUUGCAU	8.8608	23.5015	1.40724398**
novel_mir_131	AGAUCAUGCGGCAGUUUCACC	45.1811	107.847	1.25519474**
novel_mir_252	AGGGACAAGCUAAAAGACCAA	440.458	1048.7	1.2515231**
novel_mir_174	UGCAACUGUAGCACGGUACCA	36.8279	78.0288	1.08320758**
novel_mir_91	AGAUCAUCUGGCAGUUUCACC	7.984	16.7205	1.06643436**
novel_mir_224	UCACAGGAUGCUGGCACUUGC	10.753	21.9224	1.02766653**
Down-regulated miRNAs
novel_mir_101	UGCAACUGUAGUACCGUGCCA	20.3984	8.3138	-1.29487605**
novel_mir_207	GUGCUCUCUACCAUUGUCAUA	29.2131	9.8929	-1.56215006**
novel_mir_52	GUGACAGAAGAUAGAGAGCGC	5842.8	1444.6	-2.01598977**
novel_mir_285	GGAAACCCUAGGGGGAGGUCG	310.683	76.1245	-2.02901241**
novel_mir_471	UUGGACCAGGCUUCAUUCCAC	17.9063	0.01	-10.8062515**
novel_mir_379	GCAGCGUCCUCAAGAUUCAC	20.1677	0.01	-10.9778307**
novel_mir_470	UUGGACCAGGCUUCAUUCCUC	29.0746	0.01	-11.5055437**
novel_mir_371	AGCAGGAAAGUGGCUGGUUGA	32.859	0.01	-11.682073**
novel_mir_464	UUGGGGGUAGAUUGAGGUUUA	70.333	0.01	-12.7799857**
novel_mir_422	UCGCAGGAGCGGUGGCACCUGC	110.484	0.01	-13.4315457**
novel_mir_341	UGGUAUGGGUGAGUAGGGAAG	2471.85	0.01	-17.9152506**
Equally expressed miRNAs
novel_mir_188	GAUACUCAUUUAGGCAAGACG	11.9991	23.0371	0.941033
novel_mir_127	UGUGAGAUGAUUGUAAGUUAC	12.6913	24.1982	0.93106
novel_mir_64	UGCCUGGCUCCCUGUAUGCCA	40.6122	71.7122	0.820305
novel_mir_57	AGGUCAUCUUGCAGCUUCAAU	5.9072	10.1716	0.784
novel_mir_251	UUUUGUUGCAUGAUGCUGAUAA	22.106	37.4353	0.759961
novel_mir_180	UUCAACUUUGAAAACGUCAUC	58.5185	98.8365	0.756151
novel_mir_137	UGCAUGUACCUUACAACUCUC	13.9374	23.2693	0.739466
novel_mir_160	ACUAACUGAUGGGGCAUUACA	29.8131	49.4647	0.730453
novel_mir_145	CGCUAUCCAUCCUGAGUUUCA	23.5366	38.968	0.727384
novel_mir_17	UGAGGGAAGAGCUUAGAAGG	6.3226	10.1252	0.679361
novel_mir_89	UGGUUGGAUGCAGCUAUGGUA	9.0454	13.0048	0.523788
novel_mir_50	AAUGCAACUGUGGCACGGUAC	39.6892	55.0382	0.471687
novel_mir_96	AAUGGGUGCAUGGGCAAGAGA	488.177	609.554	0.320348
novel_mir_276	GCUGAAUGCAACUGUGGCACG	42.5505	51.7405	0.282118
novel_mir_23	GCAGCAUCAUCAAGAUUCACA	39.6892	45.8419	0.20792
novel_mir_117	AUUUUAAAACGUGCGGAUGUCU	54.8265	60.751	0.148035
novel_mir_189	GGAAUGUUGUCUGGCUCGAGG	370.356	397.39	0.101643
novel_mir_149	GCAAUGCUCUUGAAGGACUAC	1492.31	1539.44	0.0448576
novel_mir_99	GGUCAUGGGAGGAUUGGCGAGA	6615.87	6716.05	0.0216829
novel_mir_66	CUGGAUGCAACUGUGGUACGG	3381.52	3194.03	-0.082296
novel_mir_200	UGCUUGUUGAUUGUCAUCUAA	16.3833	14.9091	-0.136033
novel_mir_176	GGAAUGUUGUUUGGCUCGAGGG	85.3318	75.2885	-0.180654
novel_mir_186	UGUUGGAACGGCUCAAUCAAA	173.479	152.992	-0.1813
novel_mir_97	AAUGGGAGGCUUGGCAAGAAG	176.755	154.571	-0.193481
novel_mir_36	CAGAGUCUGUAACGUAGUUUU	53.2574	46.0742	-0.209023
novel_mir_114	AUACAGAGUCUGUAACGUAGU	15.045	12.9119	-0.220583
novel_mir_199	UACUAGACACAAGACAUGGCAU	10.7069	8.128	-0.397569
novel_mir_74	UGAUUGAGCCGUGCCAAUAUC	33.3666	25.0342	-0.414504
novel_mir_225	UUGUCGCCGGAGAGAUAGCAC	25.2442	17.6958	-0.512545
novel_mir_284	CCGUUGAGGUAGGGCAGUUCGG	1126.48	578.342	-0.961828
novel_mir_33	UGAGGCCGUUGGGGAGAGUGG	30.413	15.2342	-0.997374
